# Supplementary material for: PET microplastics induce lipotoxicity in the porcine pancreas
Source: BMC Genomics. 2026 Jan 7;27:139. doi: 10.1186/s12864-025-12507-8 (PMC12870336; doi:10.1186/s12864-025-12507-8)
Supplement: Supplementary file 1 — Supplementary Material 1. [file 12864_2025_12507_MOESM1_ESM.xlsx]

## Sheet: Table 1
Supplementary Table 1. All identified proteins in the pancreas of S. scrofa after treatment with PET
Accession	Description	Protein abbrev.	Exp. q-value: Combined	Sum PEP Score	Coverage [%]	# Peptides	# PSMs	# Protein Unique Peptides	# Unique Peptides	# AAs	MW [kDa]	calc. pI	Score Sequest HT: Sequest HT	# Peptides (by Search Engine): Sequest HT	# Razor Peptides	Abundance Ratio: (HD_PET) / (Control)	Abundance Ratio: (LD_PET) / (Control)	Abundance Ratio: (HD_PET) / (LD_PET)	Abundance Ratio (log2): (HD_PET) / (Control)	Abundance Ratio (log2): (LD_PET) / (Control)	Abundance Ratio (log2): (HD_PET) / (LD_PET)	Abundance Ratio P-Value: (HD_PET) / (Control)	Abundance Ratio P-Value: (LD_PET) / (Control)	Abundance Ratio P-Value: (HD_PET) / (LD_PET)	Abundances (Grouped): Control	Abundances (Grouped): HD_PET	Abundances (Grouped): LD_PET	# Protein Groups
A0A8D1I6N1	isopentenyl-diphosphate Delta-isomerase OS=Sus scrofa OX=9823 PE=3 SV=1	IDI1	0	2.478	4	1	2	0	1	310	35.1	7.24	2.35	1	0	0.602	1.161	0.518	-0.73	0.22	-0.95	0.00392645	0.587569	0.000707983	32.8	19.7	38	1
A0A287BL83	Carbonyl reductase (NADPH) OS=Sus scrofa OX=9823 GN=LOC100622246 PE=1 SV=1	CBR1	0	1.354	3	1	1	0	1	281	30.5	7.75	2.13	1	0	0.621	1.26	0.493	-0.69	0.33	-1.02	0.0120547	0.552748	0.0018473	33.6	20.9	42.4	1
A0A287AJV7	BSD domain containing 1 OS=Sus scrofa OX=9823 GN=BSDC1 PE=1 SV=3	BSDC1	0	2.043	3	1	2	0	1	475	51.7	4.64	2.15	1	0	0.716	1.167	0.614	-0.48	0.22	-0.7	0.206075	0.627819	0.0429751	33	23.6	38.5	1
A0A8D0P796	chitinase OS=Sus scrofa OX=9823 PE=3 SV=1	CHIA	0	10.07	6	3	20	0	3	500	54.8	5.15	50.06	3	0	0.381	0.761	0.5	-1.39	-0.39	-1	0.0113783	0.866486	0.0285801	5305	2019.2	4038.4	1
A0A8D1DW76	ZP domain-containing protein OS=Sus scrofa OX=9823 PE=4 SV=1	GP2	0	5.28	6	3	7	0	3	555	60.4	5.27	11.54	3	0	0.945	2.085	0.453	-0.08	1.06	-1.14	0.696463	0.000299364	0.00114215	510.7	482.5	1065.1	1
A0A8D0K5R2	Protein disulfide-isomerase OS=Sus scrofa OX=9823 PE=3 SV=1		0	19.167	10	6	26	0	6	691	77.8	5.3	44.47	6	0	0.727	0.894	0.813	-0.46	-0.16	-0.3	0.536343	0.874551	0.824523	2558.3	1858.8	2286.1	1
A0A4X1UN64	protein disulfide-isomerase OS=Sus scrofa OX=9823 GN=PDIA2 PE=3 SV=1	PDIA2	0	12.562	6	4	11	0	4	587	64.3	5.24	22.48	4	0	1.234	1.252	0.985	0.3	0.32	-0.02	0.53616	0.881145	0.816831	276.2	340.8	345.9	1
A0A8D1ME30	Trifunctional enzyme subunit beta, mitochondrial OS=Sus scrofa OX=9823 PE=3 SV=1		0	9.298	8	4	8	0	4	534	58.1	9.55	17.52	4	0	1.228	0.973	1.262	0.3	-0.04	0.34	0.324611	0.655476	0.817553	524.8	644.4	510.7	1
A0A287A6P1	Gelsolin OS=Sus scrofa OX=9823 GN=GSN PE=3 SV=2	GSN	0	1.226	1	1	1	0	1	780	85.6	6.47	0	1	0	1.007	0.984	1.023	0.01	-0.02	0.03	0.464794	0.379469	0.985232	55.8	56.2	54.9	1
A0A481B5T2	Hydroxysteroid dehydrogenase-like protein 2 OS=Sus scrofa OX=9823 PE=3 SV=1		0	2.131	3	1	1	0	1	445	48.2	8.18	3	1	0	1.383	1.065	1.299	0.47	0.09	0.38	0.062422	0.337893	0.550064	171.6	237.3	182.8	1
A0A4X1VMQ1	Nodal modulator 1 OS=Sus scrofa OX=9823 GN=LOC100626015 PE=4 SV=1	LOC100626015	0	2.241	1	1	1	0	1	1381	150.6	6.81	3.06	1	0	0.948	1.176	0.806	-0.08	0.23	-0.31	0.850262	0.998454	0.875798	64.3	61	75.6	1
A0A4X1W0T0	Proproteinase E OS=Sus scrofa OX=9823 GN=LOC110261434 PE=4 SV=1	LOC110261434	0	7.348	10	3	8	0	3	270	29.3	5.77	20.71	3	0	1.177	1.356	0.868	0.23	0.44	-0.21	0.96926	0.279285	0.385621	1245.8	1465.9	1689.8	1
A0A287BIL8	78 kDa glucose-regulated protein OS=Sus scrofa OX=9823 GN=HSPA5 PE=1 SV=2	HSPA5	0	32.479	19	10	58	0	9	657	73	5.36	107.12	10	1	0.795	0.981	0.811	-0.33	-0.03	-0.3	0.289556	0.976385	0.383467	6152.9	4892.2	6033.5	1
A0A8D0YQW8	Multifunctional fusion protein OS=Sus scrofa OX=9823 GN=PKM PE=3 SV=1		0	9.545	3	4	8	0	4	1137	126.2	8.27	13.18	4	0	1.137	0.969	1.173	0.18	-0.05	0.23	0.614939	0.999285	0.593467	426.7	485	413.5	1
A0A8D0M7G4	Signal transducing adaptor molecule 2 OS=Sus scrofa OX=9823 GN=STAM2 PE=3 SV=1		0.002	1.041	1	1	2	1	1	526	58.1	5.07	4.87	1	0	0.293	0.242	1.209	-1.77	-2.05	0.27	0.959578	0.745234	0.888373	445	130.3	107.8	1
A0A4X1T213	C-terminal binding protein 1 OS=Sus scrofa OX=9823 GN=CTBP1 PE=3 SV=1	CTBP1	0	1.652	2	1	1	0	1	444	47.8	6.77	2.31	1	0	1.169	1.102	1.06	0.23	0.14	0.08	0.677281	0.928905	0.878115	33.1	38.7	36.5	1
A0A8D0IKU7	peptidylprolyl isomerase OS=Sus scrofa OX=9823 PE=3 SV=1		0	7.812	8	2	8	0	2	363	40.7	8.69	16.46	2	0	1.309	1.146	1.143	0.39	0.2	0.19	0.870684	0.999984	0.87322	14.7	19.2	16.8	1
A0A4X1UWJ9	Heat shock 70 kDa protein 4 OS=Sus scrofa OX=9823 GN=HSPA4 PE=1 SV=1	HSPA4	0	6.342	3	2	3	0	2	848	95.4	5.31	8.77	2	0	1.008	1.002	1.007	0.01	0	0.01	0.933745	0.818142	0.96488	415.2	418.7	415.9	1
A0A4X1T3H8	Oxidoreductase HTATIP2 OS=Sus scrofa OX=9823 PE=4 SV=1		0	3.689	4	1	2	0	1	313	34.1	8.38	5.48	1	0	0.52	0.637	0.816	-0.94	-0.65	-0.29	0.217233	0.441892	0.863549	117.2	61	74.7	1
A0A4X1T3W7	Uncharacterized protein OS=Sus scrofa OX=9823 PE=4 SV=1		0	6.666	4	3	6	0	2	825	90.6	5.86	14.33	3	0	0.945	1.159	0.815	-0.08	0.21	-0.29	0.848265	0.27697	0.552351	861.5	813.9	998.2	1
P50441	Glycine amidinotransferase, mitochondrial OS=Sus scrofa OX=9823 GN=GATM PE=1 SV=2	GATM AGAT	0	32.73	16	4	20	0	4	423	48.3	7.87	52.83	4	0	0.764	0.673	1.135	-0.39	-0.57	0.18	0.94914	0.373554	0.539286	827.3	632.4	557	1
A0A287B9M9	Eukaryotic translation initiation factor 4 gamma 1 OS=Sus scrofa OX=9823 GN=EIF4G1 PE=1 SV=1	EIF4G1	0	1.823	1	1	1	0	1	1613	176.7	5.64	0	1	0	1.457	1.287	1.132	0.54	0.36	0.18	0.412825	0.475343	0.992475	22.3	32.4	28.6	1
A0A4X1TTN3	DUF1907 domain-containing protein OS=Sus scrofa OX=9823 GN=C9H11orf54 PE=4 SV=1	C9H11orf54	0	2.967	4	1	1	0	1	315	35.2	6.27	2.76	1	0	1.089	0.838	1.299	0.12	-0.26	0.38	0.940555	0.925201	0.999005	39.2	42.7	32.9	1
A0A8D1X3F6	Polyglutamine-binding protein 1 OS=Sus scrofa OX=9823 PE=4 SV=1		0	2.17	2	1	2	0	1	426	48	7.43	5.51	1	0	1.142	1.212	0.942	0.19	0.28	-0.09	0.905973	0.972592	0.978174	254.5	290.6	308.6	1
F1RT87	RAB2A, member RAS onco family OS=Sus scrofa OX=9823 GN=RAB2A PE=1 SV=4	RAB2A	0	12.925	7	1	9	0	1	226	25.1	6.64	27.41	1	0	2.04	1.829	1.115	1.03	0.87	0.16	0.435776	0.504741	0.991346	269.4	549.6	492.7	1
A0A8D0SRV0	Catenin alpha-1 OS=Sus scrofa OX=9823 PE=3 SV=1		0	4.243	2	2	4	0	2	1090	118.1	8.65	11.04	2	0	0.983	0.768	1.28	-0.03	-0.38	0.36	0.930478	0.211404	0.354312	523.4	514.4	401.9	1
A0A8D0TQL2	Large ribosomal subunit protein uL18 OS=Sus scrofa OX=9823 PE=3 SV=1	RPL5	0	1.324	3	1	2	0	1	337	38.7	9.42	2.18	1	0	2.127	2.487	0.855	1.09	1.31	-0.23	0.0494919	0.225807	0.63947	7.6	16.3	19	1
A0A4X1VHE8	Glutamate dehydrogenase 1, mitochondrial OS=Sus scrofa OX=9823 GN=GLUD1 PE=3 SV=1	GLUD1	0	39.972	25	10	31	0	10	558	61.3	7.96	75.72	10	0	0.83	0.951	0.872	-0.27	-0.07	-0.2	0.912245	0.743674	0.502131	1586.9	1316.8	1509.4	1
A0A8D1BWN8	Coatomer subunit gamma OS=Sus scrofa OX=9823 PE=3 SV=1		0	1.768	1	1	2	0	1	930	104.5	5.64	5.89	1	0	1.41	1.447	0.974	0.5	0.53	-0.04	0.180877	0.0985416	0.926323	315.1	444.4	456	1
A0A480YNX2	Spectrin beta chain OS=Sus scrofa OX=9823 PE=3 SV=1		0	5.911	1	3	7	0	3	2373	275.5	5.59	12.17	3	0	0.903	0.728	1.241	-0.15	-0.46	0.31	0.884143	0.910647	0.657177	323.3	292.1	235.4	1
A0A480VNC1	B-cell receptor-associated protein OS=Sus scrofa OX=9823 PE=3 SV=1		0	5.924	7	2	4	0	2	331	36.6	8.27	11.6	2	0	1.497	1.317	1.137	0.58	0.4	0.18	0.627059	0.889938	0.883335	580.6	869	764.6	1
A0A4X1VYZ8	Aldehyde dehydrogenase domain-containing protein OS=Sus scrofa OX=9823 PE=4 SV=1		0	1.387	1	1	2	0	1	906	96.7	8.12	4.67	1	0	1.108	1.131	0.98	0.15	0.18	-0.03	0.852661	0.70909	0.963474	112	124.2	126.7	1
A0A8D0TSW5	Transitional endoplasmic reticulum ATPase OS=Sus scrofa OX=9823 PE=3 SV=1		0	11.835	7	5	12	0	5	901	99.7	5.26	21.38	5	0	1.116	1.194	0.935	0.16	0.26	-0.1	0.916169	0.492763	0.728336	582.2	649.9	695.1	1
A0A8D1R2R2	Adenylate kinase isoenzyme 1 OS=Sus scrofa OX=9823 GN=AK1 PE=3 SV=1	AK1	0	1.668	3	1	2	0	1	268	29.1	8.9	0	1	0	0.664	0.778	0.853	-0.59	-0.36	-0.23	0.995142	0.9988	0.989158	108.4	72	84.3	1
A0A4X1W0D8	Trans-Golgi network integral membrane protein 2 OS=Sus scrofa OX=9823 PE=4 SV=1		0	3.038	3	1	2	0	1	396	42.9	5.4	4.97	1	0	0.824	0.786	1.049	-0.28	-0.35	0.07	0.80006	0.933938	0.95511	123.5	101.8	97	1
A0A8D1PFA6	Polyadenylate-binding protein OS=Sus scrofa OX=9823 PE=3 SV=1		0	9.831	5	3	8	0	1	703	77.4	9.48	18.78	3	0	1.599	1.578	1.014	0.68	0.66	0.02	0.367083	0.206364	0.913984	144.5	231.1	228	1
A0A8D1CP95	Agmatinase OS=Sus scrofa OX=9823 GN=AGMAT PE=3 SV=1	AGMAT	0	2.293	3	1	2	0	1	366	39	7.03	4.99	1	0	0.452	0.444	1.018	-1.14	-1.17	0.03	0.137515	0.0422609	0.773366	100	45.2	44.4	1
A0A287BQ72	Transaldolase OS=Sus scrofa OX=9823 GN=TALDO1 PE=1 SV=1	TALDO1	0	9.077	7	2	7	0	2	392	43	8.62	18.35	2	0	0.958	1.081	0.886	-0.06	0.11	-0.17	0.99989	0.996362	0.997514	357.7	342.8	386.7	1
A0A287A1E6	RNA helicase OS=Sus scrofa OX=9823 GN=LOC100624590 PE=3 SV=1	LOC100624590	0	1.876	1	1	3	0	1	681	75.8	7.23	4.68	1	0	1.068	1.065	1.003	0.09	0.09	0	0.879564	0.778179	0.978921	70.5	75.3	75.1	1
A0A8D0XWX1	Proteasome activator complex subunit 1 OS=Sus scrofa OX=9823 GN=PSME1 PE=3 SV=1	PSME1	0	13.434	10	2	10	0	2	284	32.7	7.08	26.01	2	0	1.09	0.955	1.141	0.12	-0.07	0.19	0.987855	0.683513	0.770362	371.1	404.6	354.5	1
A0A8D1WL65	Large ribosomal subunit protein uL22 OS=Sus scrofa OX=9823 PE=3 SV=1		0	1.295	4	1	1	0	1	208	23.9	9.83	0	1	0	0.728	0.623	1.168	-0.46	-0.68	0.22	0.977228	0.406725	0.517904	25.6	18.6	16	1
A0A8D1BRW0	Glycerol-3-phosphate dehydrogenase [NAD(+)] OS=Sus scrofa OX=9823 PE=3 SV=1		0	4.615	9	3	9	0	3	380	41.5	6.84	15.82	3	0	1.204	1.064	1.132	0.27	0.09	0.18	0.999226	0.999605	0.997728	274.2	330	291.7	1
A0A8D0V9F7	RNA helicase OS=Sus scrofa OX=9823 GN=DDX17 PE=3 SV=1	DDX17	0	8.428	3	2	5	0	1	729	80.2	8.27	10.66	2	0	1.178	1.329	0.886	0.24	0.41	-0.17	0.922321	0.847982	0.984846	192.2	226.4	255.4	1
F1RWJ6	Aminopeptidase OS=Sus scrofa OX=9823 GN=NPEPPS PE=1 SV=4	NPEPPS	0	1.992	1	1	2	0	1	944	106.1	5.78	4.28	1	0	2.518	2.202	1.143	1.33	1.14	0.19	0.496263	0.437717	0.993718	22.2	56	49	1
A0A4X1VCL1	26S proteasome regulatory subunit 7 OS=Sus scrofa OX=9823 GN=PSMC2 PE=1 SV=1	PSMC2	0	1.991	2	1	4	0	1	433	48.6	5.95	2.18	1	0	0.908	0.88	1.031	-0.14	-0.18	0.04	0.795659	0.263001	0.590121	185.4	168.3	163.1	1
A0A287AUZ6	SEC61 translocon subunit alpha 2 OS=Sus scrofa OX=9823 GN=SEC61A2 PE=1 SV=3	SEC61A2	0	5.962	2	2	5	0	2	486	53.4	8.06	14.22	2	0	1.631	1.428	1.142	0.71	0.51	0.19	0.979573	0.999737	0.983882	729.2	1189.3	1041.4	1
A0A8D0T0X3	6-phosphogluconate dehydrogenase, decarboxylating OS=Sus scrofa OX=9823 PE=3 SV=1		0	2.873	2	1	2	0	1	517	57.2	7.53	5.95	1	0	1.175	1.135	1.036	0.23	0.18	0.05	0.279855	0.350644	0.985307	107.2	126	121.7	1
A0A8D1PI28	Stress-induced-phosphoprotein 1 OS=Sus scrofa OX=9823 GN=STIP1 PE=4 SV=1	STIP1	0	1.563	2	1	1	0	1	543	62.4	6.93	2.75	1	0	1.138	1.223	0.93	0.19	0.29	-0.1	0.719348	0.701899	0.999517	80.2	91.3	98.1	1
A0A4X1VSS2	Carboxypeptidase A1 OS=Sus scrofa OX=9823 GN=CPA1 PE=3 SV=1	CPA1	0	30.191	17	6	37	0	6	423	47.6	5.66	98.48	6	0	0.47	0.608	0.773	-1.09	-0.72	-0.37	0.0654085	0.152586	0.869882	5026.3	2363.3	3056.2	1
A0A8D1KDZ7	RNA-splicing ligase RtcB homolog OS=Sus scrofa OX=9823 GN=RTCB PE=3 SV=1	RTCB	0	1.653	2	1	1	0	1	566	61.9	7.64	2.53	1	0	1.427	1.786	0.799	0.51	0.84	-0.32	0.676517	0.696518	0.999378	75.6	107.8	135	1
A0A480QKC9	Glucosylceramidase beta 3 OS=Sus scrofa OX=9823 GN=GBA3 PE=1 SV=1	GBA3	0.002	1.04	2	1	1	0	1	469	53.9	5.78	0	1	0	0.85	1.034	0.821	-0.23	0.05	-0.28	0.735147	0.990418	0.80944	85.9	73	88.8	1
A0A8D1WH67	Cytoplasmic aconitate hydratase OS=Sus scrofa OX=9823 PE=3 SV=1		0.002	1.088	1	1	1	0	1	919	101	7.94	0	1	0	1.546	1.309	1.182	0.63	0.39	0.24	0.855765	0.446044	0.757273	25.6	39.6	33.5	1
A0A8D0MSB7	Dolichyl-diphosphooligosaccharide--protein glycosyltransferase subunit 2 OS=Sus scrofa OX=9823 GN=RPN2 PE=3 SV=1	RPN2	0	7.547	5	2	3	0	2	780	85.9	8.88	6.3	2	0	3.05	2.831	1.077	1.61	1.5	0.11	0.159576	0.573757	0.619802	50	152.4	141.5	1
A0A8D1BEY5	Mesencephalic astrocyte derived neurotrophic factor OS=Sus scrofa OX=9823 GN=MANF PE=3 SV=1	MANF	0	8.085	7	2	3	0	2	189	21.6	8.19	9.74	2	0	1.295	1.228	1.055	0.37	0.3	0.08	0.0658615	0.327275	0.582162	348.6	451.5	427.9	1
A0A8D1DHG8	SH3 domain-containing protein OS=Sus scrofa OX=9823 PE=4 SV=1		0	6.771	2	3	4	0	3	2164	230.8	4.54	8.88	3	0	0.911	1.001	0.91	-0.13	0	-0.14	0.992048	0.993274	0.97107	194.3	177	194.5	1
A0A4X1V9Q4	Thymocyte nuclear protein 1 OS=Sus scrofa OX=9823 GN=THYN1 PE=4 SV=1	THYN1	0	3.664	11	2	3	0	2	227	26.1	9.06	7.11	2	0	1.161	1.032	1.125	0.22	0.05	0.17	0.986402	0.954643	0.896011	430.6	499.8	444.3	1
A0A8D0I3K5	RAB6A, member RAS oncogene family OS=Sus scrofa OX=9823 GN=RAB6A PE=3 SV=1		0	2.708	9	2	2	0	2	254	28.9	8.4	2.46	2	0	1.081	0.923	1.171	0.11	-0.12	0.23	0.905648	0.782433	0.966624	148	160	136.6	1
A0A8D0SE79	Enoyl reductase (ER) domain-containing protein OS=Sus scrofa OX=9823 PE=3 SV=1		0	1.29	3	1	1	0	1	400	42.6	6.19	0	1	0	0.971	1.221	0.795	-0.04	0.29	-0.33	0.45293	0.341134	0.972886	35.5	34.5	43.3	1
A0A8D1ZIL3	Calumenin OS=Sus scrofa OX=9823 GN=CALU PE=3 SV=1	CALU	0	7.705	7	2	6	0	2	376	44.4	4.65	16.19	2	0	1.369	1.484	0.923	0.45	0.57	-0.12	0.591988	0.23395	0.748894	783.9	1073.3	1163.5	1
A0A8D0RJE3	Myb-binding protein 1A OS=Sus scrofa OX=9823 PE=3 SV=1		0	6.452	2	2	4	0	2	1707	187.3	9.07	3.28	2	0	1.1	0.902	1.22	0.14	-0.15	0.29	0.876035	0.80016	0.511986	128.8	141.6	116.1	1
A0AA82WPI2	Tropomyosin alpha-1 chain OS=Sus scrofa OX=9823 PE=1 SV=1		0	5.018	11	3	4	0	3	248	28.7	4.78	2.52	3	0	0.661	0.792	0.835	-0.6	-0.34	-0.26	0.12979	0.807688	0.334278	122.4	80.9	96.9	1
D5KJH8	Pancreatic colipase OS=Sus scrofa OX=9823 GN=CLPS PE=4 SV=1	CLPS	0	1.716	7	1	10	0	1	112	12.1	5.41	26.15	1	0	1.181	1.485	0.795	0.24	0.57	-0.33	0.959165	0.504864	0.360591	4010	4734.2	5956.8	1
A0A8I8C3K7	Heat shock protein HSP 90-alpha OS=Sus scrofa OX=9823 GN=HSP90AA1 PE=3 SV=2	HSP90AA1	0	16.851	7	5	20	0	3	814	93.3	5.68	36.94	5	0	1.314	1.659	0.792	0.39	0.73	-0.34	0.433514	0.148653	0.741197	633.4	832.3	1050.9	1
A0A8D0RK83	Parathymosin OS=Sus scrofa OX=9823 GN=PTMS PE=3 SV=1	PTMS	0	1.71	4	1	3	0	1	278	30.1	5.96	4.08	1	0	0.833	1.053	0.791	-0.26	0.07	-0.34	0.991989	0.928824	0.878279	73.5	61.3	77.4	1
A0A480HJT1	Asparagine synthetase [glutamine-hydrolyzing] OS=Sus scrofa OX=9823 PE=4 SV=1		0	4.002	2	1	5	0	1	561	64.3	6.74	10.08	1	0	1.581	1.979	0.799	0.66	0.98	-0.32	0.113165	0.0682883	0.952504	83	131.3	164.3	1
A0A8D0YI24	Heat shock protein beta-1 OS=Sus scrofa OX=9823 PE=3 SV=1		0	23.543	11	5	28	0	5	365	40.3	10.55	66.92	5	0	0.771	0.692	1.113	-0.38	-0.53	0.15	0.40514	0.444287	0.996903	2194.5	1691.6	1519.6	1
A0A480E137	Mannose-1-phosphate guanyltransferase alpha OS=Sus scrofa OX=9823 PE=3 SV=1		0	1.573	3	1	2	0	1	503	54.2	7.08	2.28	1	0	1.388	1.344	1.032	0.47	0.43	0.05	0.847568	0.890052	0.995575	29.4	40.8	39.5	1
A0A480Y0W3	Signal recognition particle subunit SRP72 OS=Sus scrofa OX=9823 PE=3 SV=1		0	1.766	2	1	3	0	1	689	76.9	9.23	7.02	1	0	1.509	1.171	1.289	0.59	0.23	0.37	0.978305	0.985205	0.99932	140.1	211.5	164.1	1
A0A8D0WCZ4	40S ribosomal protein S27 OS=Sus scrofa OX=9823 PE=3 SV=1		0	2.967	11	1	2	0	1	100	11.3	9.03	5.8	1	0	1.409	1.337	1.053	0.49	0.42	0.07	0.41685	0.614983	0.935018	158.8	223.6	212.4	1
A0A8D0PFS7	COP9 signalosome complex subunit 3 OS=Sus scrofa OX=9823 PE=3 SV=1		0	2.173	3	1	1	0	1	439	49.2	6.98	3.13	1	0	1.031	1.207	0.854	0.04	0.27	-0.23	0.75225	0.182858	0.494533	163.5	168.6	197.4	1
A0A8D0JVZ6	Tropomyosin alpha-4 chain OS=Sus scrofa OX=9823 PE=3 SV=1		0	1.605	3	1	3	0	1	320	36.6	4.92	7.28	1	0	0.817	1.034	0.79	-0.29	0.05	-0.34	0.999793	0.706722	0.695243	605.8	495.1	626.5	1
A0A5G2QNL9	ATP binding cassette subfamily E member 1 OS=Sus scrofa OX=9823 GN=ABCE1 PE=1 SV=2	ABCE1	0	2.729	3	2	2	0	2	604	67.8	8.31	2.23	2	0	1.624	1.683	0.965	0.7	0.75	-0.05	0.66458	0.764133	0.984275	65.4	106.2	110	1
A0A8D0ZDQ4	Polyadenylate-binding protein OS=Sus scrofa OX=9823 GN=PABPC4 PE=3 SV=1	PABPC4	0	10.449	7	4	9	0	2	665	72.8	9.31	17.92	4	1	1.143	1.258	0.909	0.19	0.33	-0.14	0.968298	0.286481	0.200519	323.2	369.4	406.4	1
A0A8D0IYN8	40S ribosomal protein S6 OS=Sus scrofa OX=9823 GN=RPS6 PE=3 SV=1		0	17.477	16	5	15	0	5	249	28.6	10.78	43.83	5	0	0.755	0.617	1.224	-0.41	-0.7	0.29	0.951002	0.617087	0.794057	2653.8	2004.1	1637.7	1
A0A287BJI6	serine--tRNA ligase OS=Sus scrofa OX=9823 GN=SARS1 PE=1 SV=2	SARS1	0	4.054	5	2	3	0	2	537	61.1	6.71	2.15	2	0	1.044	0.892	1.171	0.06	-0.17	0.23	0.963575	0.89401	0.760705	100.1	104.5	89.3	1
F1RLG4	Signal recognition particle 19 kDa protein OS=Sus scrofa OX=9823 GN=SRP19 PE=1 SV=1	SRP19	0	2.838	10	1	2	0	1	144	16.1	9.85	2.76	1	0	0.624	0.52	1.2	-0.68	-0.94	0.26	0.96003	0.629189	0.788648	95	59.3	49.4	1
A0A4X1WA13	Protein phosphatase 3 regulatory subunit B, alpha OS=Sus scrofa OX=9823 GN=PPP3R1 PE=3 SV=1	PPP3R1	0	5.051	6	2	4	0	2	373	39.8	10.04	10.67	2	0	0.693	0.79	0.877	-0.53	-0.34	-0.19	0.289407	0.77781	0.649429	837.9	580.5	661.9	1
A0A4X1U2Y8	Heterogeneous nuclear ribonucleoprotein F OS=Sus scrofa OX=9823 GN=HNRNPF PE=4 SV=1	HNRNPF	0	2.847	6	2	3	0	2	444	48.4	5.69	4.23	2	0	0.596	0.515	1.158	-0.75	-0.96	0.21	0.292868	0.27985	0.999429	58.8	35	30.3	1
A0A480ZCT1	Sorbitol dehydrogenase OS=Sus scrofa OX=9823 PE=3 SV=1		0.005	0.926	2	1	3	0	1	375	40.5	7.47	5.78	1	0	1.636	2.096	0.78	0.71	1.07	-0.36	0.681182	0.351941	0.826581	204.4	334.3	428.3	1
A0A8D0S776	Probable ATP-dependent RNA helicase DDX5 OS=Sus scrofa OX=9823 PE=3 SV=1		0	3.433	3	2	2	0	1	659	73.5	9.16	4.17	2	1	1.13	1.058	1.068	0.18	0.08	0.1	0.780621	0.993255	0.839966	118.8	134.2	125.6	1
A0A8D1RXG4	Fibrillin 1 OS=Sus scrofa OX=9823 PE=3 SV=1		0	10.746	2	4	8	0	4	2883	314.7	4.92	17.95	4	0	0.762	0.838	0.91	-0.39	-0.26	-0.14	0.921056	0.520478	0.749443	282.4	215.2	236.6	1
A0A4X1V9Z1	Endoplasmic reticulum protein 27 OS=Sus scrofa OX=9823 GN=ERP27 PE=3 SV=1	ERP27	0	8.729	10	3	7	0	3	294	32.9	5.6	11.05	3	0	1.433	1.616	0.887	0.52	0.69	-0.17	0.801629	0.405163	0.772063	992.4	1421.7	1603.3	1
A0A8D0W0Y5	Coatomer subunit beta OS=Sus scrofa OX=9823 GN=COPB1 PE=4 SV=1	COPB1	0	5.737	2	2	7	0	2	953	107.1	6	13.34	2	0	1.214	1.127	1.078	0.28	0.17	0.11	0.983983	0.971008	0.915165	330.2	400.9	372	1
A0A4X1TIE6	SH3 domain containing GRB2 like, endophilin B2 OS=Sus scrofa OX=9823 GN=SH3GLB2 PE=3 SV=1	SH3GLB2	0.006	0.978	2	1	1	0	1	538	59.3	8.24	0	1	0	2.385	3.092	0.771	1.25	1.63	-0.37	0.940091	0.236031	0.376538	20.1	47.9	62.1	1
A0A8D1RQ13	Phosphomannomutase OS=Sus scrofa OX=9823 PE=3 SV=1		0	3.388	3	1	4	0	1	353	39.8	7.18	10.97	1	0	1.66	1.674	0.992	0.73	0.74	-0.01	0.864348	0.687141	0.944977	49.6	82.3	83	1
A0A5G2QR46	Large ribosomal subunit protein uL11 OS=Sus scrofa OX=9823 GN=RPL12 PE=3 SV=1	RPL12	0	7.358	7	1	2	0	1	217	23.2	9.41	7.96	1	0	1.449	1.249	1.16	0.54	0.32	0.21	0.693196	0.723742	0.998525	286.3	415	357.6	1
A0A4X1UB05	Ig-like domain-containing protein OS=Sus scrofa OX=9823 PE=4 SV=1		0	10.804	46	4	6	0	1	289	30.4	7.81	16.49	4	3	0.769	0.764	1.006	-0.38	-0.39	0.01	0.599222	0.959112	0.762272	475.2	365.6	363.2	1
F2Z553	Eukaryotic translation initiation factor 1 OS=Sus scrofa OX=9823 GN=EIF1 PE=1 SV=3	EIF1	0	6.744	12	1	6	0	1	113	12.7	7.44	18.63	1	0	1.092	1.109	0.985	0.13	0.15	-0.02	0.895748	0.824772	0.988151	392.5	428.5	435.2	1
A0A8D0W7B9	Tyrosine--tRNA ligase OS=Sus scrofa OX=9823 PE=3 SV=1		0	11.448	7	4	12	0	4	611	68.1	6.96	34.86	4	0	1.184	1.099	1.077	0.24	0.14	0.11	0.275186	0.872883	0.520323	1337.7	1583.9	1470.1	1
A0A4X1W9D1	40S ribosomal protein S8 OS=Sus scrofa OX=9823 GN=RPS8 PE=3 SV=1	RPS8	0	3.678	7	2	6	0	2	269	30	10.07	14.88	2	0	1.129	0.923	1.223	0.17	-0.12	0.29	0.827572	0.945947	0.960015	440.5	497.2	406.4	1
A0A8D0PBH3	3'(2'),5'-bisphosphate nucleotidase 1 OS=Sus scrofa OX=9823 GN=BPNT1 PE=3 SV=1	BPNT1	0	5.229	3	1	4	0	1	354	38.2	5.91	12.46	1	0	0.802	0.935	0.858	-0.32	-0.1	-0.22	0.478041	0.838076	0.809508	205.8	165.1	192.4	1
A0A4X1V2X3	SEC24 homolog D, COPII coat complex component OS=Sus scrofa OX=9823 GN=SEC24D PE=3 SV=1	SEC24D	0	17.4	4	3	15	0	3	1033	112.8	7.09	38.55	3	0	2.374	1.937	1.226	1.25	0.95	0.29	0.572522	0.271123	0.822986	323.9	768.9	627.4	1
A0A480JT72	RuvB-like helicase (Fragment) OS=Sus scrofa OX=9823 PE=3 SV=1		0	2.566	2	1	1	0	1	573	63.6	9.2	2.31	1	0	0.971	0.841	1.155	-0.04	-0.25	0.21	0.946411	0.589466	0.776264	65	63.1	54.6	1
A0A4X1V961	Myristoylated alanine-rich C-kinase substrate OS=Sus scrofa OX=9823 GN=MARCKS PE=3 SV=1	MARCKS	0	2.502	3	1	2	0	1	467	47.7	4.54	4.99	1	0	1.01	1.009	1.001	0.01	0.01	0	0.997397	0.982601	0.966932	120	121.2	121.1	1
A0A4X1VTA7	Nuclear factor 1 OS=Sus scrofa OX=9823 GN=NFIC PE=3 SV=1	NFIC	0.005	0.93	2	1	1	0	1	720	78.7	9.8	0	1	0	0.912	0.719	1.268	-0.13	-0.48	0.34	0.658021	0.997123	0.614746	68	62	48.9	1
A0A480LG53	14-3-3 protein beta/alpha (Fragment) OS=Sus scrofa OX=9823 PE=3 SV=1		0	6.199	8	2	8	0	2	307	35.1	7.87	16.25	2	0	1.284	1.302	0.986	0.36	0.38	-0.02	0.192011	0.353701	0.906293	245.3	315	319.3	1
A0A8D1HCR9	Complement C3 OS=Sus scrofa OX=9823 GN=C3 PE=4 SV=1	C3	0	8.901	2	3	6	0	3	1702	191.5	6.4	12.69	3	0	1.919	1.732	1.108	0.94	0.79	0.15	0.416385	0.571905	0.958277	22.5	43.1	38.9	1
A0A8D0PGB8	Protein disulfide-isomerase A6 OS=Sus scrofa OX=9823 PE=3 SV=1		0	3.102	3	2	4	0	2	689	73.2	6.8	9.29	2	0	1.861	1.939	0.96	0.9	0.96	-0.06	0.999441	0.971534	0.963255	260.1	483.9	504.2	1
A0A8D0U348	14-3-3 protein epsilon OS=Sus scrofa OX=9823 PE=3 SV=1		0	9.875	10	5	15	0	5	436	49.3	4.98	25.52	5	0	1.387	1.213	1.143	0.47	0.28	0.19	0.469574	0.544442	0.990445	691.7	959.3	839.1	1
A0A4X1SSY6	Clathrin heavy chain OS=Sus scrofa OX=9823 PE=3 SV=1		0.006	0.957	0	1	2	0	1	1776	201.9	6.1	0	1	0	1.939	2.105	0.921	0.96	1.07	-0.12	0.745397	0.1709	0.477056	16.1	31.3	34	1
A0A8D1RDS5	Trypsinogen OS=Sus scrofa OX=9823 GN=LOC100302368 PE=4 SV=1	TRY	0	7.389	12	3	6	0	3	265	28.2	8.5	12.51	3	0	0.176	0.189	0.93	-2.51	-2.4	-0.1	0.0165649	0.0312092	0.9339	1075.6	189.3	203.6	1
A0A8D0PFA4	Copine 3 OS=Sus scrofa OX=9823 GN=WWP1 PE=3 SV=1		0.005	1.006	2	1	2	0	1	571	64.2	6.47	4.09	1	0	1.215	0.982	1.238	0.28	-0.03	0.31	0.278746	0.998671	0.259768	51.6	62.7	50.6	1
A0A4X1TDQ9	FERM domain-containing protein OS=Sus scrofa OX=9823 PE=4 SV=1		0	4.254	1	1	1	0	1	1771	193.8	5.43	2.88	1	0	1.294	1.275	1.014	0.37	0.35	0.02	0.448817	0.432953	0.999511	42.7	55.2	54.5	1
A0A8D0IYZ8	AFP-like domain-containing protein OS=Sus scrofa OX=9823 PE=4 SV=1		0	7.417	4	1	2	0	1	359	40.1	6.9	6.12	1	0	1.054	1.118	0.942	0.08	0.16	-0.09	0.997938	0.964051	0.978888	165	173.9	184.6	1
A0A480J0H5	formyltetrahydrofolate dehydrogenase OS=Sus scrofa OX=9823 PE=3 SV=1		0	12.707	5	5	11	0	5	939	103.5	6.57	22.3	5	0	0.944	1.05	0.899	-0.08	0.07	-0.15	0.720172	0.950463	0.882573	516.3	487.4	542.3	1
A0A4X1SWJ0	Proteasome 26S subunit, non-ATPase 12 OS=Sus scrofa OX=9823 GN=PSMD12 PE=3 SV=1	PSMD12	0	4.309	5	2	5	0	2	456	53	7.36	7.97	2	0	1.472	1.261	1.167	0.56	0.33	0.22	0.191138	0.633866	0.628334	156.6	230.5	197.5	1
A0A0B8RVI6	SF3B1 protein OS=Sus scrofa domesticus OX=9825 GN=SF3B1 PE=3 SV=1	SF3B1	0	4.004	1	1	2	0	1	1304	145.7	7.09	5.86	1	0	1.202	1.131	1.062	0.27	0.18	0.09	0.965966	0.996845	0.943136	253.7	304.9	287	1
A0A8D1MPS7	Nucleolar protein 56 OS=Sus scrofa OX=9823 PE=3 SV=1		0	4.286	4	2	2	0	2	602	66.6	9.31	2.87	2	0	0.986	0.766	1.287	-0.02	-0.38	0.36	0.990496	0.987078	0.956271	131.4	129.6	100.7	1
A0A8D0STB9	Triacylglycerol lipase OS=Sus scrofa OX=9823 PE=3 SV=1		0	5.683	4	2	4	0	2	574	63.9	7.2	9.2	2	0	1.516	1.553	0.976	0.6	0.64	-0.03	0.20441	0.21337	0.99956	126.5	191.8	196.5	1
A0A5G2QJ28	Nuclear autoantigenic sperm protein OS=Sus scrofa OX=9823 GN=NASP PE=1 SV=1	NASP	0.001	1.139	1	1	2	0	1	810	87	4.37	4.56	1	0	0.902	1.16	0.777	-0.15	0.21	-0.36	0.995454	0.641918	0.587623	202.9	183	235.4	1
A0A8D0PR12	RRM domain-containing protein OS=Sus scrofa OX=9823 PE=4 SV=1		0	7.327	6	2	8	0	1	381	40.3	5.15	21.83	2	0	0.909	1.006	0.904	-0.14	0.01	-0.15	0.577303	0.864217	0.307714	353.8	321.5	355.8	1
A0A8D1KBP6	Allograft inflammatory factor 1-like EF-hand domain-containing protein OS=Sus scrofa OX=9823 PE=4 SV=1		0.002	1.037	5	1	1	0	1	306	31.7	10.42	2.2	1	0	0.916	0.907	1.009	-0.13	-0.14	0.01	0.85722	0.956359	0.69988	199.4	182.5	180.9	1
A0A4X1W7V8	Prostaglandin E synthase 3 OS=Sus scrofa OX=9823 PE=3 SV=1		0	2.754	2	1	2	0	1	388	43.2	8.51	5.46	1	0	0.74	0.733	1.009	-0.44	-0.45	0.01	0.810651	0.780396	0.998321	479.1	354.3	351.1	1
A0A8D1HZD4	Proteasome subunit alpha type OS=Sus scrofa OX=9823 PE=3 SV=1		0	1.279	5	1	2	0	1	269	30.2	6.8	2.17	1	0	0.907	0.847	1.071	-0.14	-0.24	0.1	0.627758	0.852754	0.917478	95.7	86.8	81	1
A0A8D0PG80	Elongation factor 1-alpha OS=Sus scrofa OX=9823 PE=3 SV=1		0	11.582	7	4	21	1	3	478	51.2	9.55	55.38	4	2	0.572	0.635	0.9	-0.81	-0.66	-0.15	0.150624	0.270596	0.922261	8658.8	4949.1	5496.7	1
A0A8D0RUU7	Medium-chain acyl-CoA ligase ACSF2, mitochondrial OS=Sus scrofa OX=9823 PE=3 SV=1		0.006	0.947	1	1	2	0	1	741	81.1	9.44	5.06	1	0	1.181	0.991	1.192	0.24	-0.01	0.25	0.995579	0.990616	0.973616	233.5	275.7	231.3	1
A0A4X1UFD6	IQ motif containing GTPase activating protein 1 OS=Sus scrofa OX=9823 GN=IQGAP1 PE=4 SV=1	IQGAP1	0	2.194	1	1	2	0	1	1709	195.1	6.44	4.5	1	0	1.633	1.593	1.025	0.71	0.67	0.04	0.446325	0.924229	0.665982	80.6	131.6	128.3	1
A0A4X1SKR9	phosphoenolpyruvate carboxykinase (GTP) OS=Sus scrofa OX=9823 GN=PCK2 PE=3 SV=1	PCK2	0	2.871	2	1	2	0	1	673	74.2	8.31	6.79	1	0	2.041	2.126	0.96	1.03	1.09	-0.06	0.795421	0.573073	0.924352	50.1	102.3	106.6	1
A0A4X1TIQ9	Regulator of chromosome condensation OS=Sus scrofa OX=9823 GN=RCC1 PE=4 SV=1	RCC1	0	1.752	2	1	1	0	1	457	48.8	8.29	0	1	0	1.307	1.543	0.847	0.39	0.63	-0.24	0.144192	0.228369	0.95313	37.7	49.3	58.3	1
A0A8D0LSJ0	Ras-related protein Rab-1A OS=Sus scrofa OX=9823 PE=4 SV=1		0	7.593	5	1	7	0	1	221	24.4	7.36	17.7	1	0	1.03	1.007	1.023	0.04	0.01	0.03	0.695621	0.840012	0.96414	461.3	475.2	464.4	1
A0A4X1VB26	Protein disulfide-isomerase OS=Sus scrofa OX=9823 PE=3 SV=1		0	17.611	12	5	18	0	5	505	56.9	6.28	43.62	5	0	0.939	0.892	1.053	-0.09	-0.17	0.07	0.828136	0.974006	0.927427	3405.4	3197.8	3036.3	1
A0A4X1VJK0	40S ribosomal protein S27 OS=Sus scrofa OX=9823 PE=3 SV=1		0	1.514	6	1	2	0	1	181	20.4	9.07	2.51	1	0	0.95	0.878	1.082	-0.07	-0.19	0.11	0.555143	0.878639	0.836687	41.4	39.3	36.4	1
A0A480X4F2	Vacuolar protein sorting-associated protein 35 OS=Sus scrofa OX=9823 PE=3 SV=1		0	4.542	3	2	4	0	2	796	91.6	5.49	4.48	2	0	0.882	0.878	1.005	-0.18	-0.19	0.01	0.999975	0.998999	0.999288	207.1	182.6	181.7	1
A0A8D0I728	Hemopexin OS=Sus scrofa OX=9823 GN=HPX PE=3 SV=1	HPX	0	5.158	4	2	5	0	2	482	53.7	7.3	11.76	2	0	0.936	0.946	0.99	-0.1	-0.08	-0.01	0.981894	0.999794	0.985504	668.4	625.7	632	1
A0A287A217	Tubulin beta 4B class IVb OS=Sus scrofa OX=9823 GN=TUBB4B PE=1 SV=3	TUBB4B	0	1.37	2	1	8	0	1	560	60.8	5.67	9.17	1	0	1.125	1.148	0.98	0.17	0.2	-0.03	0.919851	0.940424	0.998272	901	1013.4	1034.4	1
A0A480VEA4	Large ribosomal subunit protein P2 (Fragment) OS=Sus scrofa OX=9823 PE=3 SV=1		0	3.106	11	2	16	0	2	194	20	8.1	35.34	2	0	1.827	1.811	1.009	0.87	0.86	0.01	0.878241	0.649988	0.91101	1367.9	2498.4	2477.3	1
A0A4X1U2X0	Thioredoxin like 1 OS=Sus scrofa OX=9823 GN=TXNL1 PE=4 SV=1	TXNL1	0	1.335	3	1	6	0	1	394	43.3	6.2	7.24	1	0	1.348	1.155	1.167	0.43	0.21	0.22	0.234889	0.413445	0.9111	313.6	422.7	362.3	1
A0A8D1X8E8	60S ribosomal protein L27 OS=Sus scrofa OX=9823 GN=RPL27 PE=3 SV=1	RPL27 RUNDC1	0	1.552	4	1	4	0	1	232	26.3	10.14	8.23	1	0	1.288	1.215	1.06	0.36	0.28	0.08	0.999693	0.859224	0.870543	418.1	538.4	507.9	1
A0A4X1W9Y5	CD63 molecule OS=Sus scrofa OX=9823 GN=CD63 PE=3 SV=1	CD63	0	1.762	3	1	2	0	1	329	35.8	7.96	4.68	1	0	0.97	0.976	0.994	-0.04	-0.04	-0.01	0.93616	0.786104	0.945102	144	139.6	140.5	1
I3LNI2	Trafficking from ER to golgi regulator OS=Sus scrofa OX=9823 GN=TFG PE=1 SV=4	TFG	0	4.137	5	2	6	0	2	413	44.2	5.21	16.33	2	0	1.242	1.195	1.039	0.31	0.26	0.06	0.965929	0.998947	0.953389	596.3	740.4	712.5	1
I3LHC8	Dehydrogenase/reductase SDR family member 6 OS=Sus scrofa OX=9823 GN=BDH2 PE=1 SV=1	BDH2	0	9.099	16	3	8	0	3	245	26.6	6.57	19.7	3	0	0.483	0.604	0.799	-1.05	-0.73	-0.32	0.0252833	0.0920904	0.746862	957.5	462	577.9	1
A0A4X1UB23	MLX interacting protein OS=Sus scrofa OX=9823 GN=MLXIP PE=4 SV=1	MLXIP	0	1.636	1	1	2	0	1	927	101.5	8.31	6.17	1	0	0.665	0.584	1.139	-0.59	-0.78	0.19	0.171333	0.0656153	0.834637	821.1	546.1	479.4	1
A0A8D0Z9E8	Alpha-actinin-1 OS=Sus scrofa OX=9823 PE=3 SV=1		0	9.423	4	3	6	0	2	944	108.4	5.52	17.24	3	1	1.668	1.631	1.023	0.74	0.71	0.03	0.354259	0.469451	0.972415	251.9	420.3	410.8	1
A0A8D1VM81	Tight junction protein ZO-2 OS=Sus scrofa OX=9823 PE=4 SV=1		0	3.13	1	1	1	0	1	1204	135	7.01	2.38	1	0	0.888	0.947	0.938	-0.17	-0.08	-0.09	0.669855	0.826206	0.959516	52.7	46.8	49.9	1
A0A8D0LEQ5	RRM domain-containing protein OS=Sus scrofa OX=9823 PE=4 SV=1		0	3.02	3	1	2	0	1	410	44.1	10.13	5.61	1	0	1.371	1.531	0.896	0.46	0.61	-0.16	0.336411	0.798536	0.692291	95.2	130.5	145.7	1
A0A287AZV4	S-(hydroxymethyl)glutathione dehydrogenase OS=Sus scrofa OX=9823 GN=ADH5 PE=1 SV=2	ADH5	0	1.968	2	1	1	0	1	392	41.9	7.5	2.62	1	0	1.685	1.976	0.853	0.75	0.98	-0.23	0.980623	0.953752	0.880922	51.9	87.5	102.7	1
A0A8D0NPF0	ATP-citrate synthase OS=Sus scrofa OX=9823 GN=ACLY PE=1 SV=1	ACLY	0	3.192	1	2	3	0	2	1130	123.6	7.42	7.44	2	0	1.328	1.316	1.009	0.41	0.4	0.01	0.182775	0.265286	0.966695	473.6	628.9	623.4	1
A0A8D1S6J8	RRM domain-containing protein OS=Sus scrofa OX=9823 PE=4 SV=1		0	9.066	5	3	5	0	3	634	71.5	7.01	8.11	3	0	0.65	0.835	0.778	-0.62	-0.26	-0.36	0.304795	0.710179	0.740769	236	153.4	197.2	1
A0A8D0P680	Tr-type G domain-containing protein OS=Sus scrofa OX=9823 PE=3 SV=1		0	8.416	6	3	13	0	2	406	44	8.25	33.42	3	0	0.461	0.386	1.196	-1.12	-1.37	0.26	0.438552	0.0960159	0.577962	2012.3	928.3	776	1
A0A4X1TDH8	Glutathione S-transferase OS=Sus scrofa OX=9823 PE=3 SV=1		0	24.291	20	6	20	0	4	395	46.6	6.67	53.76	6	3	3.147	2.64	1.192	1.65	1.4	0.25	0.49444	0.480164	0.99964	1143.1	3597.7	3018	1
A0A8D0LGE0	Serpin domain-containing protein OS=Sus scrofa OX=9823 PE=3 SV=1		0	4.521	3	1	1	0	1	405	46.1	5.64	4.17	1	0	0.615	0.739	0.832	-0.7	-0.44	-0.27	0.68506	0.23762	0.663261	39.5	24.3	29.2	1
A0A8D0Q6K9	Dihydrolipoyllysine-residue succinyltransferase component of 2-oxoglutarate dehydrogenase complex, mitochondrial OS=Sus scrofa OX=9823 PE=3 SV=1		0	5.289	7	3	7	0	3	491	52.7	9.13	6.78	3	0	1.13	1.324	0.853	0.18	0.41	-0.23	0.880865	0.977086	0.775002	223.4	252.4	295.9	1
A0A8D0UQA7	116 kDa U5 small nuclear ribonucleoprotein component OS=Sus scrofa OX=9823 PE=4 SV=1		0	3.252	1	1	2	0	1	1032	116.1	5.08	6.16	1	0	1.038	0.889	1.168	0.05	-0.17	0.22	0.932347	0.9938	0.889255	95.2	98.8	84.6	1
A0A8D0SZY4	Fumarylacetoacetase-like C-terminal domain-containing protein OS=Sus scrofa OX=9823 PE=3 SV=1		0	2.629	4	1	1	0	1	332	36	7.61	2.88	1	0	0.975	1.192	0.818	-0.04	0.25	-0.29	0.733716	0.837648	0.980654	52.9	51.6	63	1
A0A480PCQ6	Long-chain specific acyl-CoA dehydrogenase, mitochondrial OS=Sus scrofa OX=9823 PE=3 SV=1		0	2.164	3	1	1	0	1	430	47.9	7.39	2.24	1	0	0.796	0.773	1.029	-0.33	-0.37	0.04	0.406611	0.678638	0.883544	62.8	50	48.6	1
A0A8D1DJI5	T-complex protein 1 subunit alpha OS=Sus scrofa OX=9823 GN=TCP1 PE=1 SV=1	TCP1	0	4.714	4	2	3	0	2	559	60.6	6.13	6.21	2	0	0.664	0.78	0.852	-0.59	-0.36	-0.23	0.987233	0.981373	0.999433	231.3	153.5	180.3	1
A0A5G2QFH7	Dihydrolipoamide acetyltransferase component of pyruvate dehydrogenase complex OS=Sus scrofa OX=9823 GN=DBT PE=1 SV=1	DBT	0	7.603	3	2	5	0	2	729	78.7	9.31	10.26	2	0	1.009	0.962	1.048	0.01	-0.06	0.07	0.999056	0.985949	0.977863	63.5	64	61.1	1
A0A480HNH3	Glutathione-dependent dehydroascorbate reductase OS=Sus scrofa OX=9823 PE=3 SV=1		0	1.872	5	1	2	0	1	303	34.3	7.27	0	1	0	1.2	0.974	1.232	0.26	-0.04	0.3	0.485291	0.68229	0.940159	16.9	20.3	16.4	1
A0A5G2QP05	Hydroxyacylglutathione hydrolase, mitochondrial OS=Sus scrofa OX=9823 GN=HAGH PE=1 SV=1	HAGH	0	4.221	2	1	2	0	1	609	65.5	8.34	5.64	1	0	0.927	0.938	0.988	-0.11	-0.09	-0.02	0.845459	0.996131	0.88556	114.6	106.2	107.5	1
A0A8D0J6L7	FUS RNA binding protein OS=Sus scrofa OX=9823 PE=3 SV=1		0	1.517	5	1	1	0	1	532	54.1	9.31	0	1	0	0.805	0.733	1.098	-0.31	-0.45	0.13	0.706793	0.179273	0.531736	52.7	42.4	38.6	1
A0A8D1BHG0	Obg-like ATPase 1 OS=Sus scrofa OX=9823 GN=OLA1 PE=3 SV=1	OLA1	0	6.157	5	2	7	0	2	414	46.8	8	7.23	2	0	1.31	1.44	0.91	0.39	0.53	-0.14	0.0826059	0.0292482	0.827128	305.7	400.6	440.3	1
F1S9A4	EF-hand domain-containing protein OS=Sus scrofa OX=9823 GN=NUCB2 PE=3 SV=2	NUCB2	0.006	0.987	2	1	1	0	1	472	55.9	5.4	2.17	1	0	1.596	1.754	0.91	0.67	0.81	-0.14	0.178932	0.182981	0.999886	45.1	71.9	79	1
A0A8D1GW51	Adaptor related protein complex 3 subunit delta 1 OS=Sus scrofa OX=9823 GN=AP3D1 PE=3 SV=1	AP3D1	0	5.838	2	2	4	0	2	1234	139.1	7.12	8.72	2	0	0.768	0.888	0.865	-0.38	-0.17	-0.21	0.0482021	0.496741	0.313593	349.2	268.2	310.3	1
A0A4X1UY91	Eukaryotic translation initiation factor 5A-1 OS=Sus scrofa OX=9823 GN=EIF5A PE=3 SV=1	EIF5A	0	2.135	5	1	2	0	1	311	33.5	6.15	0	1	0	1.458	1.275	1.143	0.54	0.35	0.19	0.960933	0.906382	0.771747	103.3	150.5	131.7	1
A0A4X1VWF1	Polypyrimidine tract-binding protein 1 OS=Sus scrofa OX=9823 GN=PTBP1 PE=4 SV=1	PTBP1	0	1.622	1	1	2	0	1	694	74.5	9.06	5.61	1	0	0.9	1.05	0.858	-0.15	0.07	-0.22	0.916512	0.998034	0.89141	260.5	234.4	273.4	1
A0A4X1V5N7	Solute carrier family 46 member 2 OS=Sus scrofa OX=9823 PE=3 SV=1		0.006	0.958	2	1	1	0	1	494	53.5	9.41	1.77	1	0	0.56	0.713	0.786	-0.84	-0.49	-0.35	0.403574	0.487572	0.986483	39.3	22	28	1
A0A286ZLZ0	cAMP-dependent protein kinase OS=Sus scrofa OX=9823 PE=3 SV=1		0	1.458	2	1	2	0	1	397	46.2	8.6	2.15	1	0	0.63	0.593	1.063	-0.67	-0.75	0.09	0.53923	0.162672	0.662326	59.1	37.2	35	1
A0A8D0RS58	protein disulfide-isomerase OS=Sus scrofa OX=9823 PE=3 SV=1		0	14.136	7	2	15	0	2	439	47.2	5.27	43.47	2	0	0.865	1.041	0.83	-0.21	0.06	-0.27	0.660407	0.971344	0.793931	790.9	684	823.7	1
A0A287AL05	Eukaryotic translation initiation factor 3 subunit L OS=Sus scrofa OX=9823 GN=EIF3L PE=1 SV=1	EIF3L EIF3EIP EIF3S6IP	0	1.627	1	1	2	0	1	629	74	8.35	2.35	1	0	1.062	0.825	1.288	0.09	-0.28	0.36	0.650912	0.892082	0.898814	156.2	166	128.9	1
A0A8D1Q6E6	14-3-3 domain-containing protein OS=Sus scrofa OX=9823 PE=3 SV=1		0	2.002	3	1	2	0	1	286	32.6	5.57	4.67	1	0	1.199	1.207	0.994	0.26	0.27	-0.01	0.997573	0.743858	0.704998	145.1	173.9	175	1
A0A8D0SNN1	enoyl-CoA hydratase OS=Sus scrofa OX=9823 PE=3 SV=1		0	2.798	1	1	4	0	1	1122	125.1	8.88	9.07	1	0	1.283	1.189	1.079	0.36	0.25	0.11	0.209301	0.224833	0.998758	182	233.4	216.3	1
A0A8D0J2X7	protein-synthesizing GTPase OS=Sus scrofa OX=9823 GN=LOC100624149 PE=3 SV=1		0	5.329	3	1	2	0	1	489	53.2	8.84	7.76	1	0	1.21	1.263	0.958	0.27	0.34	-0.06	0.835788	0.945637	0.964697	117.5	142.1	148.4	1
A0A8D0JNK3	Succinyl-CoA:3-ketoacid-coenzyme A transferase OS=Sus scrofa OX=9823 PE=3 SV=1		0	2.65	2	1	2	0	1	520	56.3	8.27	5.02	1	0	1.118	1.06	1.055	0.16	0.08	0.08	0.986292	0.962197	0.906764	117.8	131.7	124.9	1
A0A5S8KKT9	Malate dehydrogenase OS=Sus scrofa OX=9823 GN=MDH1 PE=1 SV=2	MDH1	0	3.219	5	2	5	0	2	354	38.7	7.65	12.94	2	0	0.719	0.818	0.878	-0.48	-0.29	-0.19	0.0667694	0.561437	0.346775	1171.2	841.8	958.3	1
A0A8D0LG10	Small ribosomal subunit protein eS1 OS=Sus scrofa OX=9823 GN=RPS3A PE=3 SV=1	RPS3A	0	5.952	8	3	11	0	1	251	28.3	9.51	23.86	3	0	0.633	0.512	1.236	-0.66	-0.97	0.31	0.955855	0.853325	0.965326	126.9	80.3	65	1
A0A4X1UVA2	Glyceraldehyde-3-phosphate dehydrogenase OS=Sus scrofa OX=9823 GN=GAPDH PE=3 SV=1	GAPDH	0	3.383	7	3	5	0	3	402	43.5	8.35	11.56	3	0	0.691	0.897	0.77	-0.53	-0.16	-0.38	0.0264572	0.476663	0.2022	1664.9	1149.9	1493.4	1
A0A8D2ACY1	Succinate dehydrogenase [ubiquinone] flavoprotein subunit, mitochondrial OS=Sus scrofa OX=9823 PE=3 SV=1		0	2.36	2	1	1	0	1	665	72.9	7.5	2.64	1	0	1.098	1.366	0.804	0.14	0.45	-0.31	0.996663	0.877476	0.911421	46.7	51.3	63.7	1
A0A8D1ISJ5	Histidine-rich glycoprotein OS=Sus scrofa OX=9823 PE=4 SV=1		0	2.514	2	1	2	0	1	561	62.4	7.53	2.1	1	0	1.403	1.274	1.102	0.49	0.35	0.14	0.934285	0.99103	0.881908	18.2	25.6	23.2	1
A0A8D2C974	Collagen type I alpha 1 chain OS=Sus scrofa OX=9823 PE=4 SV=1		0	2.681	1	1	2	0	1	1538	147.1	6.05	5.29	1	0	0.601	0.678	0.887	-0.73	-0.56	-0.17	0.618145	0.670477	0.995795	322.8	194.1	218.9	1
A0A8D0Y527	leucine--tRNA ligase OS=Sus scrofa OX=9823 PE=3 SV=1		0	3.436	2	2	3	0	2	1203	137.5	6.74	4.24	2	0	1.012	1.156	0.876	0.02	0.21	-0.19	0.459069	0.995447	0.410977	307.7	311.4	355.7	1
A0A4X1UM41	14-3-3 protein gamma OS=Sus scrofa OX=9823 GN=YWHAG PE=3 SV=1	YWHAG	0	10.126	14	4	12	1	4	247	28.3	4.89	22.72	4	0	1.132	1.177	0.961	0.18	0.24	-0.06	0.42972	0.381227	0.994997	880.8	996.8	1036.8	1
A0A287A6H2	Golgi associated PDZ and coiled-coil motif containing OS=Sus scrofa OX=9823 GN=GOPC PE=4 SV=1	GOPC	0	1.654	2	1	2	0	1	463	50.7	5.99	4.92	1	0	1.243	1.342	0.926	0.31	0.42	-0.11	0.293584	0.298607	0.999919	145.8	181.3	195.7	1
A0A4X1UNY1	Far upstream element binding protein 1 OS=Sus scrofa OX=9823 GN=FUBP1 PE=4 SV=1	FUBP1	0	3.644	2	1	4	0	1	684	72.2	7.36	10.21	1	0	1.155	1.159	0.997	0.21	0.21	-0.01	0.988952	0.66132	0.745164	134.4	155.2	155.8	1
A0A287ANI9	Large ribosomal subunit protein eL29 OS=Sus scrofa OX=9823 GN=RPL29 PE=1 SV=2	RPL29	0	8.368	11	2	5	0	2	255	27.6	11.53	9.47	2	0	1.438	1.181	1.218	0.52	0.24	0.28	0.111909	0.443232	0.627258	52.9	76	62.4	1
A0A4X1VS88	dipeptidyl-peptidase IV OS=Sus scrofa OX=9823 PE=3 SV=1		0.001	1.137	1	1	1	0	1	922	105	6.86	0	1	0	1.21	1.145	1.057	0.27	0.2	0.08	0.236573	0.204641	0.994884	57.2	69.2	65.5	1
A0A8D0QF74	Annexin OS=Sus scrofa OX=9823 GN=ANXA5 PE=3 SV=1	ANXA5	0	4.43	6	2	6	0	2	321	36.1	5.05	15.08	2	0	1.096	1.014	1.081	0.13	0.02	0.11	0.842046	0.996546	0.800317	599.3	656.9	607.6	1
A0A4X1UQ31	TLDc domain-containing protein OS=Sus scrofa OX=9823 PE=3 SV=1		0	4.542	3	1	2	0	1	546	61.8	8.63	6.15	1	0	1.494	1.2	1.245	0.58	0.26	0.32	0.79348	0.978451	0.678422	28.6	42.7	34.3	1
A0A4X1SYE9	Aspartate--tRNA ligase, cytoplasmic OS=Sus scrofa OX=9823 GN=DARS1 PE=3 SV=1	DARS1	0	1.67	2	1	1	0	1	501	57.1	6.49	2.38	1	0	1.175	1.404	0.837	0.23	0.49	-0.26	0.576842	0.60384	0.998862	40	47	56.1	1
A0A480TKM7	Villin-1 OS=Sus scrofa OX=9823 GN=VIL1 PE=3 SV=1		0	12.039	3	3	10	0	3	827	92.7	5.87	34.02	3	0	1.195	1.243	0.961	0.26	0.31	-0.06	0.308131	0.150273	0.882791	435.3	520.2	541.3	1
A0A8D1LK55	peptidylprolyl isomerase OS=Sus scrofa OX=9823 PE=4 SV=1		0.004	1.01	2	1	1	0	1	495	56.2	6.76	2.04	1	0	1.051	0.985	1.068	0.07	-0.02	0.09	0.559035	0.343324	0.913659	46.4	48.8	45.7	1
A0A8D0JV06	2'-deoxynucleoside 5'-phosphate N-hydrolase 1 OS=Sus scrofa OX=9823 GN=DNPH1 PE=3 SV=1		0	1.244	5	1	3	0	1	185	19.8	5.64	3.62	1	0	1.095	1.044	1.049	0.13	0.06	0.07	0.997087	0.998249	0.990856	124.4	136.3	129.9	1
A0A4X1SFV1	Serpin A3-8 OS=Sus scrofa OX=9823 GN=LOC396685 PE=3 SV=1	LOC396685	0	3.535	4	1	3	0	1	423	46.7	6.07	9.86	1	0	0.932	0.92	1.013	-0.1	-0.12	0.02	0.917471	0.744636	0.937152	73.3	68.3	67.4	1
A0A8D0JQD6	Transgelin OS=Sus scrofa OX=9823 PE=3 SV=1		0	2.737	5	1	4	0	1	240	26.9	9.32	9.74	1	0	1.437	1.366	1.051	0.52	0.45	0.07	0.952341	0.881351	0.981727	16.9	24.3	23.2	1
A0A8D0Q6H0	BRO1 domain-containing protein OS=Sus scrofa OX=9823 PE=4 SV=1		0	2.026	1	1	1	0	1	885	97.9	6.47	2.36	1	0	1.185	1.348	0.879	0.25	0.43	-0.19	0.537394	0.418936	0.974969	93.9	111.3	126.6	1
A0A8D0Y461	Cysteine--tRNA ligase, cytoplasmic OS=Sus scrofa OX=9823 PE=3 SV=1		0	3.462	2	2	3	0	2	889	97.7	7.77	2.95	2	0	1.057	1.247	0.847	0.08	0.32	-0.24	0.973838	0.75876	0.874204	196.1	207.2	244.5	1
A0A8D0W4L4	Spectrin alpha, non-erythrocytic 1 OS=Sus scrofa OX=9823 GN=SPTAN1 PE=3 SV=1	SPTAN1	0	9.906	2	4	9	0	4	2510	288.8	5.38	19.82	4	0	1.219	1.331	0.916	0.29	0.41	-0.13	0.404526	0.47914	0.989234	456.4	556.2	607.5	1
A0A4X1U109	Metadherin OS=Sus scrofa OX=9823 GN=MTDH PE=4 SV=1	MTDH	0	1.439	1	1	3	0	1	612	67	9.2	6.55	1	0	0.92	0.772	1.192	-0.12	-0.37	0.25	0.846594	0.947334	0.968922	414	381	319.7	1
A0A8D0MVI8	Large ribosomal subunit protein uL4 OS=Sus scrofa OX=9823 PE=3 SV=1		0	3.748	3	1	2	0	1	449	50.5	10.86	2.79	1	0	1.259	1.115	1.129	0.33	0.16	0.17	0.927921	0.936797	0.99967	34.3	43.2	38.3	1
A0A8D1M3L4	Tr-type G domain-containing protein OS=Sus scrofa OX=9823 PE=4 SV=1	EEF2	0	9.133	6	5	14	0	5	885	98.3	6.99	28.93	5	0	1.248	1.309	0.953	0.32	0.39	-0.07	0.147046	0.0344582	0.682221	2639.1	3292.8	3454.4	1
A0A287BPH0	Serine protease inhibitor Kazal-type 1 OS=Sus scrofa OX=9823 GN=SPINK1 PE=4 SV=1	SPINK1	0	3.48	16	1	5	0	1	79	8.4	8.27	15.13	1	0	1.179	1.089	1.083	0.24	0.12	0.11	0.525413	0.624132	0.984677	378.9	446.9	412.8	1
A0A8D0QMC6	Cadherin domain-containing protein OS=Sus scrofa OX=9823 PE=4 SV=1		0	1.428	1	1	2	0	1	1127	123.5	5.17	0	1	0	1.66	1.342	1.237	0.73	0.42	0.31	0.330101	0.238667	0.971638	40	66.4	53.7	1
A0A5G2QH34	Dihydrolipoyl dehydrogenase OS=Sus scrofa OX=9823 GN=DLD PE=1 SV=1	DLD	0	12.149	3	2	3	0	2	511	54.6	7.49	11.24	2	0	0.838	0.723	1.16	-0.25	-0.47	0.21	0.483109	0.723751	0.91238	223.6	187.4	161.6	1
P59083	14 kDa phosphohistidine phosphatase OS=Sus scrofa OX=9823 GN=PHPT1 PE=1 SV=2	PHPT1 PHP14	0	2.629	16	2	2	0	2	126	13.9	6.38	4.38	2	0	0.83	0.766	1.084	-0.27	-0.38	0.12	0.998279	0.809168	0.778471	306.7	254.6	234.9	1
A0A4X1TLL1	Integrin beta OS=Sus scrofa OX=9823 GN=ITGB1 PE=3 SV=1	ITGB1	0	3.004	3	2	4	0	2	853	93.8	5.96	6.72	2	0	0.955	0.833	1.146	-0.07	-0.26	0.2	0.893258	0.971259	0.972673	172.5	164.7	143.7	1
A0A287A5T1	Putative protein-lysine deacylase ABHD14B OS=Sus scrofa OX=9823 GN=ABHD14B PE=1 SV=3	ABHD14B	0	2.465	6	1	1	0	1	209	22.5	6.42	3.02	1	0	2.342	1.883	1.243	1.23	0.91	0.31	0.918163	0.999732	0.926659	19.8	46.5	37.4	1
Q2YGT9	Large ribosomal subunit protein eL6 OS=Sus scrofa OX=9823 GN=RPL6 PE=1 SV=3	RPL6	0	3.241	4	1	1	0	1	284	32.2	10.73	2.73	1	0	0.793	0.751	1.057	-0.33	-0.41	0.08	0.980181	0.153517	0.206766	36.3	28.8	27.3	1
A0A8D1C5N7	N-acyl-aliphatic-L-amino acid amidohydrolase OS=Sus scrofa OX=9823 PE=3 SV=1		0.006	0.951	2	1	1	0	1	438	48.5	5.87	0	1	0	0.984	1.134	0.867	-0.02	0.18	-0.21	0.83025	0.912125	0.593297	70.4	69.3	79.8	1
A0A287AI94	Constitutive coactivator of PPAR-gamma-like protein 1 isoform b OS=Sus scrofa OX=9823 GN=FAM120A PE=1 SV=1	FAM120A	0	7.168	3	2	4	0	2	1163	126.9	9.14	9.02	2	0	1.103	1.073	1.028	0.14	0.1	0.04	0.782926	0.841697	0.993343	109.3	120.5	117.2	1
A0A8D1T823	Inosine-5'-monophosphate dehydrogenase OS=Sus scrofa OX=9823 GN=IMPDH PE=3 SV=1	IMPDH	0	4.361	1	1	3	0	1	1226	135.2	6.49	8.14	1	0	0.808	0.903	0.895	-0.31	-0.15	-0.16	0.872337	0.441663	0.732645	151.2	122.2	136.6	1
A0A8D1SV51	RNA helicase OS=Sus scrofa OX=9823 PE=3 SV=1		0	2.618	1	1	1	0	1	1408	151.5	6.98	2.5	1	0	1.142	1.27	0.899	0.19	0.35	-0.15	0.705099	0.915522	0.913472	47.2	53.9	60	1
A0A8D0IJH0	RNA binding motif protein X-linked OS=Sus scrofa OX=9823 GN=RBMX PE=4 SV=1	RBMX	0	3.856	3	1	2	0	1	408	44.5	10.13	5	1	0	4.72	5.827	0.81	2.24	2.54	-0.3	0.26691	0.18856	0.970739	16.8	79.3	97.9	1
A0A8D0HME1	Cleavage stimulation factor 50 kDa subunit OS=Sus scrofa OX=9823 GN=CSTF1 PE=4 SV=1	CSTF1	0	3.427	3	1	2	0	1	431	48.3	6.58	4.96	1	0	0.71	0.875	0.812	-0.49	-0.19	-0.3	0.441891	0.688395	0.9059	37.3	26.5	32.7	1
A0A4X1T6X9	Small ribosomal subunit protein eS10 OS=Sus scrofa OX=9823 GN=NUDT3 PE=3 SV=1	NUDT3	0	1.75	2	1	7	0	1	370	41.6	9.76	14.8	1	0	1.216	1.021	1.191	0.28	0.03	0.25	0.656658	0.819914	0.956559	1558.8	1895.5	1591.8	1
A0A8D1PL61	PDZ domain-containing protein OS=Sus scrofa OX=9823 PE=4 SV=1		0	28.862	7	11	28	0	11	5620	598.4	6.14	55.33	11	0	0.87	0.853	1.021	-0.2	-0.23	0.03	0.665748	0.986562	0.757879	2267.3	1973.5	1932.9	1
Q8MKF3	Tropomyosin beta chain (Fragment) OS=Sus scrofa OX=9823 GN=TPM2 PE=2 SV=1	TPM2	0	2.794	7	1	2	1	1	153	17.8	4.61	5.68	1	0	0.778	0.787	0.988	-0.36	-0.35	-0.02	0.537196	0.489504	0.996154	106.2	82.6	83.6	1
A0A4X1UBN3	Protein disulfide-isomerase OS=Sus scrofa OX=9823 GN=P4HB PE=3 SV=1	P4HB	0	29.139	24	11	37	0	11	508	56.4	4.89	82.96	11	0	1.222	1.285	0.951	0.29	0.36	-0.07	0.981507	0.632683	0.741872	3610.6	4411.5	4638.7	1
A0A480PRK9	GDNF family receptor alpha-3 preproprotein OS=Sus scrofa OX=9823 PE=3 SV=1		0	2.712	3	1	2	0	1	425	47.8	8.31	5.88	1	0	0.997	0.81	1.231	0	-0.3	0.3	0.936765	0.962679	0.996291	274.6	273.8	222.4	1
A0A8D0JB04	Citrate synthase OS=Sus scrofa OX=9823 PE=3 SV=1		0	9.144	9	4	9	0	4	492	54.5	8.19	17.84	4	0	1.048	0.894	1.172	0.07	-0.16	0.23	0.740467	0.815555	0.390391	978	1025.2	874.4	1
A0A8D0HVR1	Eukaryotic peptide chain release factor subunit 1 OS=Sus scrofa OX=9823 PE=3 SV=1		0	2.816	2	1	4	0	1	444	50	6.4	7.1	1	0	1.291	1.298	0.995	0.37	0.38	-0.01	0.633613	0.528687	0.982782	215.3	278.1	279.5	1
A0A480V3D2	Fumarate hydratase, mitochondrial OS=Sus scrofa OX=9823 PE=3 SV=1		0	5.862	4	2	9	0	2	528	56.7	9	17.04	2	0	0.911	0.942	0.967	-0.13	-0.09	-0.05	0.329944	0.836909	0.640442	601.9	548.5	566.9	1
A0A8D0QJI7	Enoyl-CoA delta isomerase 1, mitochondrial OS=Sus scrofa OX=9823 GN=ECI1 PE=3 SV=1	ECI1	0.006	0.964	2	1	1	0	1	314	34.4	8.72	2.22	1	0	1.723	1.656	1.041	0.79	0.73	0.06	0.133155	0.0635783	0.900546	159.7	275.2	264.4	1
A0A4X1VAI4	L-lactate dehydrogenase OS=Sus scrofa OX=9823 GN=LDHB PE=3 SV=1	LDHB	0	17.301	10	3	14	0	3	389	42.8	6.6	43.27	3	0	0.378	0.371	1.019	-1.4	-1.43	0.03	0.239845	0.0446454	0.580374	694.4	262.4	257.5	1
A0A8D1EGL4	Isocitrate dehydrogenase [NADP] OS=Sus scrofa OX=9823 PE=3 SV=1		0	2.056	2	1	3	0	1	463	52.2	8.09	4.88	1	0	0.946	1.122	0.843	-0.08	0.17	-0.25	0.580996	0.137072	0.556413	176.6	167	198.1	1
F1SE73	DnaJ homolog subfamily A member 1 OS=Sus scrofa OX=9823 GN=DNAJA1 PE=1 SV=1	DNAJA1	0	2.356	3	1	2	0	1	397	44.8	7.08	5.61	1	0	0.629	0.627	1.003	-0.67	-0.67	0	0.975836	0.730848	0.846537	398.8	250.8	250.1	1
A0A286ZKC5	Heat shock protein HSP 90-beta OS=Sus scrofa OX=9823 GN=HSP90AB1 PE=1 SV=1	HSP90AB1	0	18.057	7	5	41	0	2	825	94.5	5.35	79.15	5	2	1.021	0.967	1.056	0.03	-0.05	0.08	0.583676	0.495655	0.987381	619.6	632.4	599.1	1
A0A8D0UKE9	2-oxoisovalerate dehydrogenase subunit alpha OS=Sus scrofa OX=9823 GN=TMEM91 PE=3 SV=1	TMEM91	0	3.583	5	2	5	0	2	562	63	5.78	9.39	2	0	1.315	1.199	1.096	0.39	0.26	0.13	0.94899	0.916833	0.995596	196.6	258.5	235.8	1
A0A8D0SB09	Signal recognition particle subunit SRP68 OS=Sus scrofa OX=9823 PE=3 SV=1		0	2.591	2	1	1	0	1	730	82	9.25	2.11	1	0	1.953	1.627	1.201	0.97	0.7	0.26	0.0744099	0.369482	0.570051	19.1	37.2	31	1
A0A8X9AEN0	CD2 associated protein OS=Sus scrofa OX=9823 GN=CD2AP PE=1 SV=1	CD2AP	0.005	0.931	2	1	1	0	1	649	72.2	5.88	0	1	0	1.196	0.994	1.203	0.26	-0.01	0.27	0.116081	0.405972	0.683172	34.8	41.6	34.6	1
A0A8D0RW54	Queuosine 5'-phosphate N-glycosylase/hydrolase OS=Sus scrofa OX=9823 PE=3 SV=1		0	1.733	2	1	2	0	1	385	43.5	6.9	4.34	1	0	1.204	1.173	1.027	0.27	0.23	0.04	0.426719	0.720377	0.868883	40.7	49.1	47.8	1
A0A8D0MBB3	40S ribosomal protein S4 OS=Sus scrofa OX=9823 GN=RPS4X PE=3 SV=1	RPS4X	0	4.901	5	1	2	0	1	263	29.6	10.15	8	1	0	1.328	1.032	1.287	0.41	0.05	0.36	0.8713	0.902704	0.997296	204.2	271.2	210.7	1
A0A480X8D9	Phosphoserine aminotransferase OS=Sus scrofa OX=9823 PE=3 SV=1		0	6.965	9	3	7	0	3	393	43	7.87	10.48	3	0	0.901	1.069	0.843	-0.15	0.1	-0.25	0.951634	0.850087	0.682102	772.7	696	825.8	1
A0A4X1U8L3	Fatty acid synthase OS=Sus scrofa OX=9823 PE=4 SV=1	FASN	0	5.745	2	4	6	0	4	2540	274.7	6.44	2.17	4	0	1.426	1.138	1.253	0.51	0.19	0.32	0.0494097	0.292584	0.533258	161.9	230.8	184.3	1
A0A4X1VCB2	Eukaryotic translation initiation factor 3 subunit J OS=Sus scrofa OX=9823 GN=EIF3J PE=3 SV=1	EIF3J EIF3S1	0	1.366	4	1	2	0	1	261	29.3	4.81	4.65	1	0	1.685	1.748	0.964	0.75	0.81	-0.05	0.980882	0.578516	0.690301	43.1	72.6	75.3	1
A0A8D1KGP6	RRM domain-containing protein OS=Sus scrofa OX=9823 PE=4 SV=1		0.002	1.04	3	1	1	0	1	374	38.8	9.13	0	1	0	1.305	1.188	1.098	0.38	0.25	0.14	0.380114	0.704574	0.836694	36.7	47.9	43.6	1
A0A8D1U3D0	Phosphatidylinositol binding clathrin assembly protein OS=Sus scrofa OX=9823 GN=PICALM PE=3 SV=1	PICALM	0	1.238	2	1	1	0	1	713	77.1	7.06	2.27	1	0	1.258	1.158	1.086	0.33	0.21	0.12	0.967355	0.997737	0.98201	109.4	137.6	126.8	1
A2IBS6	Small COPII coat GTPase SAR1B OS=Sus scrofa OX=9823 PE=2 SV=1		0.001	1.188	6	1	2	0	1	198	22.4	6.11	2.1	1	0	1.303	1.249	1.044	0.38	0.32	0.06	0.0984196	0.605396	0.422	47.1	61.4	58.8	1
A0A480TAD3	Eukaryotic peptide chain release factor GTP-binding subunit ERF3B OS=Sus scrofa OX=9823 PE=3 SV=1		0	2.968	2	1	6	0	1	640	69.1	5.25	9.36	1	0	1.059	1.114	0.95	0.08	0.16	-0.07	0.620016	0.99308	0.553468	303	320.8	337.6	1
A0A8D1F049	Transmembrane emp24 domain-containing protein 10 OS=Sus scrofa OX=9823 PE=3 SV=1		0	12.868	13	3	9	0	3	232	26.1	6.46	25.8	3	0	1.141	1.192	0.957	0.19	0.25	-0.06	0.33893	0.678195	0.814315	770.3	879.1	918.4	1
A0A8D1IXE0	Aconitate hydratase, mitochondrial OS=Sus scrofa OX=9823 PE=3 SV=1		0	7.038	3	2	4	0	2	838	91.4	8.91	12.37	2	0	1.413	1.606	0.88	0.5	0.68	-0.18	0.888642	0.35499	0.6088	378	534.2	607.1	1
A0A8D0LJX7	Phosphoacetylglucosamine mutase OS=Sus scrofa OX=9823 PE=3 SV=1		0	1.419	2	1	2	0	1	542	59.5	6.01	4.71	1	0	1.473	1.773	0.831	0.56	0.83	-0.27	0.219192	0.172487	0.986729	129.4	190.6	229.4	1
A0A8D0LJH6	EMAP like 4 OS=Sus scrofa OX=9823 PE=3 SV=1		0	1.775	1	1	2	0	1	1018	112.9	6.39	2.12	1	0	1.274	1.012	1.259	0.35	0.02	0.33	0.934166	0.999895	0.929136	47.2	60.2	47.8	1
A0A4X1UZZ4	Ribosome binding protein 1 OS=Sus scrofa OX=9823 GN=RRBP1 PE=4 SV=1	RRBP1	0	103.468	29	45	131	0	45	1519	162.8	8.94	266.9	45	0	1.025	0.94	1.09	0.04	-0.09	0.12	0.946623	0.640921	0.822832	19443.6	19932.1	18286.2	1
A0A8D1F5B8	Cystatin-B OS=Sus scrofa OX=9823 GN=CSTB PE=3 SV=1	CSTB	0	1.238	5	1	2	0	1	171	19.1	8.65	0	1	0	1.005	1.005	1	0.01	0.01	0	0.960484	0.978674	0.997069	210.7	211.8	211.7	1
F1SIK9	Septin OS=Sus scrofa OX=9823 GN=SEPTIN7 PE=1 SV=4	SEPTIN7	0	1.958	3	1	1	0	1	464	53.8	9.09	2.73	1	0	1.436	1.517	0.946	0.52	0.6	-0.08	0.323923	0.484028	0.945848	104.5	150.1	158.6	1
P26234	Vinculin OS=Sus scrofa OX=9823 GN=VCL PE=1 SV=4	VCL	0	10.703	5	6	9	0	6	1135	123.9	5.81	13.39	6	0	1.019	1.066	0.956	0.03	0.09	-0.06	0.999493	0.94023	0.950249	723.3	736.8	770.7	1
A0A287BJF5	Neurobeachin OS=Sus scrofa OX=9823 GN=NBEA PE=1 SV=2	NBEA	0	2.928	0	1	1	0	1	2964	329.6	6.19	2.58	1	0	1.443	1.164	1.239	0.53	0.22	0.31	0.102142	0.728217	0.332539	51.1	73.7	59.4	1
A0A287AS46	protein-serine/threonine phosphatase OS=Sus scrofa OX=9823 GN=DUSP13B PE=4 SV=2	DUSP13B	0.006	0.969	2	1	1	1	1	360	39.8	9.06	0	1	0	0.98	0.968	1.012	-0.03	-0.05	0.02	0.921501	0.996154	0.88644	33.4	32.7	32.3	1
F1SMZ7	60 kDa heat shock protein, mitochondrial OS=Sus scrofa OX=9823 PE=3 SV=3		0	22.387	10	5	20	0	5	573	60.9	5.87	46.33	5	0	1.226	1.16	1.057	0.29	0.21	0.08	0.803717	0.733168	0.991428	709.7	870.2	823	1
A0A4X1VW58	Transgelin OS=Sus scrofa OX=9823 GN=TAGLN2 PE=3 SV=1	TAGLN2	0	3.243	5	1	3	0	1	223	24.8	8.57	9.1	1	0	0.875	1.008	0.869	-0.19	0.01	-0.2	0.984943	0.879838	0.795562	410.9	359.7	414.1	1
A0A8D0WBN2	Ig-like domain-containing protein OS=Sus scrofa OX=9823 PE=4 SV=1		0	4.44	4	2	3	0	2	662	71.6	6.47	2.77	2	0	1.014	0.992	1.023	0.02	-0.01	0.03	0.848366	0.997797	0.878796	123.8	125.5	122.7	1
A0A8D2BKD7	Transketolase OS=Sus scrofa OX=9823 PE=3 SV=1		0	8.087	7	3	6	0	3	735	78.9	8.5	9.5	3	0	1.008	0.859	1.173	0.01	-0.22	0.23	0.699141	0.908737	0.916138	474.2	477.9	407.3	1
A0A4X1V2W4	Phosphoglucomutase 2 OS=Sus scrofa OX=9823 GN=PGM2 PE=3 SV=1	PGM2	0	2.531	2	1	2	0	1	624	69.6	6.37	4.73	1	0	0.695	0.85	0.818	-0.52	-0.23	-0.29	0.443102	0.982072	0.352205	38.4	26.7	32.6	1
A0A8D0M271	Pregnancy zone protein OS=Sus scrofa OX=9823 GN=PZP PE=3 SV=1		0	1.452	1	1	2	0	1	1526	170.7	7.03	2.03	1	0	1.184	0.996	1.188	0.24	-0.01	0.25	0.991493	0.800978	0.865012	57.1	67.6	56.9	1
A0A8D1FML4	K Homology domain-containing protein OS=Sus scrofa OX=9823 PE=4 SV=1		0	23.377	7	7	14	0	7	1354	150.2	7.56	35.74	7	0	1.89	1.671	1.131	0.92	0.74	0.18	0.576395	0.610634	0.998173	409.7	774.4	684.7	1
A0A8D0LYN5	Metallothionein-3 OS=Sus scrofa OX=9823 PE=3 SV=1		0	8.026	12	3	9	0	1	205	20.9	7.87	20.73	3	2	1.031	0.992	1.039	0.04	-0.01	0.06	0.653013	0.660025	0.999924	533.1	549.7	528.9	1
A0A8D1MT14	Globin domain-containing protein OS=Sus scrofa OX=9823 PE=3 SV=1		0	14.598	27	3	14	1	3	143	15.6	7.12	35.88	3	0	0.958	0.978	0.98	-0.06	-0.03	-0.03	0.97796	0.922853	0.981991	1315.1	1260.3	1286.3	1
A0A8D1CJM3	Lumican OS=Sus scrofa OX=9823 PE=3 SV=1		0.006	0.957	2	1	1	0	1	350	39.8	6.33	2.02	1	0	1.354	1.11	1.22	0.44	0.15	0.29	0.387863	0.58906	0.930034	26.7	36.2	29.7	1
A0A287AFA5	Endoplasmin OS=Sus scrofa OX=9823 GN=HSP90B1 PE=1 SV=3	HSP90B1	0	24.886	9	8	47	0	7	814	93.7	4.81	109.8	8	2	1.872	1.647	1.137	0.9	0.72	0.18	0.62603	0.500155	0.97491	2150.4	4024.7	3540.7	1
A0A8D0LHS2	Small ribosomal subunit protein uS17 OS=Sus scrofa OX=9823 GN=RPS11 PE=3 SV=1	RPS11	0	4.203	12	2	5	0	2	167	19.5	10.39	5.15	2	0	1.73	1.861	0.929	0.79	0.9	-0.11	0.153771	0.0734363	0.898037	202.5	350.2	376.9	1
A0A8D0X439	non-specific serine/threonine protein kinase OS=Sus scrofa OX=9823 PE=4 SV=1		0	5.602	5	2	5	0	2	579	64.6	5.5	11.44	2	0	1.259	1.034	1.218	0.33	0.05	0.28	0.0862678	0.738965	0.282203	222	279.4	229.5	1
A0A2C9F3F0	Superoxide dismutase [Cu-Zn] OS=Sus scrofa OX=9823 GN=SOD1 PE=3 SV=2	SOD1	0	7.368	14	2	5	0	2	155	16.2	6.68	11.36	2	0	0.646	0.559	1.157	-0.63	-0.84	0.21	0.45202	0.409006	0.996316	129.7	83.8	72.4	1
A0A4X1U8G2	Pre-mRNA processing factor 8 OS=Sus scrofa OX=9823 GN=PRPF8 PE=4 SV=1	PRPF8	0	2.052	0	1	2	0	1	2335	273.4	8.84	4.88	1	0	0.847	0.751	1.128	-0.24	-0.41	0.17	0.977471	0.795892	0.896858	111.8	94.7	83.9	1
A0A8D1MMD2	Tensin 3 OS=Sus scrofa OX=9823 PE=3 SV=1		0	8.456	2	2	4	0	2	1572	167.8	6.8	10.79	2	0	0.837	0.991	0.845	-0.26	-0.01	-0.24	0.95464	0.9268	0.996319	74.4	62.3	73.8	1
A0A8D0XST9	Collagen type VI alpha 3 chain OS=Sus scrofa OX=9823 GN=COL6A3 PE=4 SV=1	COL6A3	0	2.033	0	1	1	0	1	3191	344.4	6.93	2.95	1	0	1.283	1.252	1.025	0.36	0.32	0.04	0.258859	0.385899	0.954341	38	48.8	47.6	1
F1SA50	Heteroous nuclear ribonucleoprotein M OS=Sus scrofa OX=9823 GN=HNRNPM PE=1 SV=3	HNRNPM	0	4.494	2	1	1	0	1	814	87.1	9.51	3.28	1	0	1.387	1.083	1.281	0.47	0.11	0.36	0.111952	0.651691	0.42184	27.3	37.9	29.6	1
A0A8D1SFY2	T-complex protein 1 subunit beta OS=Sus scrofa OX=9823 PE=3 SV=1		0	1.807	2	1	4	0	1	544	58.4	6.65	0	1	0	1.353	1.041	1.3	0.44	0.06	0.38	0.15485	0.423013	0.767291	260.5	352.5	271.2	1
A0A286ZL65	Ribosomal protein L15 OS=Sus scrofa OX=9823 GN=RPL15 PE=1 SV=1	RPL15	0	3.631	4	1	6	0	1	204	24.1	11.62	14.14	1	0	1.314	1.134	1.158	0.39	0.18	0.21	0.524953	0.999996	0.526508	882.4	1159.3	1000.7	1
C1PIG4	cAMP-dependent protein kinase type II-alpha regulatory subunit OS=Sus scrofa OX=9823 GN=PRKAR2A PE=2 SV=1	PRKAR2A	0	2.32	2	1	2	0	1	401	45.1	4.96	5.11	1	0	1.092	1.085	1.006	0.13	0.12	0.01	0.867088	0.998211	0.838922	240.7	262.7	261.2	1
I3LSP1	Methionine aminopeptidase 2 OS=Sus scrofa OX=9823 GN=METAP2 PE=1 SV=2	METAP2	0	1.578	2	1	1	0	1	477	52.8	5.82	2.36	1	0	1.193	1.419	0.841	0.25	0.5	-0.25	0.999165	0.844138	0.863354	75.4	89.9	107	1
A0A8D1LAQ7	valine--tRNA ligase OS=Sus scrofa OX=9823 PE=3 SV=1		0	11.898	3	4	8	0	4	1340	148.2	8.44	21.8	4	0	1.565	1.392	1.124	0.65	0.48	0.17	0.564583	0.656757	0.98691	698.2	1092.9	972	1
A0A4X1W9W8	Aldo-keto reductase family 1 member A1 OS=Sus scrofa OX=9823 PE=3 SV=1		0	6.528	4	1	2	0	1	406	45.2	8.32	9.04	1	0	1.315	1.106	1.189	0.4	0.15	0.25	0.37415	0.724515	0.812525	49.2	64.7	54.4	1
A0A5G2RIC0	Importin 5 OS=Sus scrofa OX=9823 GN=IPO5 PE=1 SV=1	IPO5	0	3.877	2	2	2	0	2	1127	126.6	4.94	5.12	2	0	1.197	1.054	1.135	0.26	0.08	0.18	0.173471	0.243709	0.972924	291.9	349.4	307.7	1
P28491	Calreticulin OS=Sus scrofa OX=9823 GN=CALR PE=1 SV=3	CALR	0	20.763	21	6	27	0	6	417	48.3	4.46	57.05	6	0	0.905	0.984	0.92	-0.14	-0.02	-0.12	0.76139	0.808699	0.996002	2841	2572	2796.3	1
A0A8D0LJN3	Myosin IC OS=Sus scrofa OX=9823 PE=3 SV=1		0	4.223	2	2	3	0	2	1149	130.9	9.36	8.33	2	0	1.447	1.249	1.159	0.53	0.32	0.21	0.195749	0.235133	0.991917	311.3	450.5	388.7	1
A0A8D1BPR1	Triosephosphate isomerase OS=Sus scrofa OX=9823 PE=3 SV=1		0	3.171	4	1	3	0	1	320	34.4	6.99	2.14	1	0	0.597	0.7	0.853	-0.74	-0.51	-0.23	0.472243	0.503695	0.998256	251.2	150	175.9	1
A0A4X1TIM3	Protein transport protein Sec31A OS=Sus scrofa OX=9823 GN=SEC31A PE=3 SV=1	SEC31A	0	7.734	2	2	10	0	2	1264	136.9	6.71	17.67	2	0	1.098	1.103	0.995	0.13	0.14	-0.01	0.941342	0.957235	0.815287	443.2	486.5	488.8	1
A0A8D0T4B6	Transmembrane protein 214 OS=Sus scrofa OX=9823 GN=TMEM214 PE=3 SV=1	TMEM214	0	2.905	1	1	1	0	1	775	86.5	9.54	2.4	1	0	1.087	0.875	1.242	0.12	-0.19	0.31	0.861006	0.944499	0.682162	53.5	58.2	46.9	1
A0A480HK41	D-3-phosphoglycerate dehydrogenase OS=Sus scrofa OX=9823 PE=3 SV=1		0	16.998	6	2	14	0	2	533	56.7	7.23	51.24	2	0	2.294	1.976	1.161	1.2	0.98	0.22	0.300374	0.315028	0.999347	678.1	1555.9	1339.7	1
A0A4X1UBG9	Actin, cytoplasmic 2 OS=Sus scrofa OX=9823 GN=ACTG1 PE=3 SV=1	ACTG1	0	22.19	17	5	40	0	5	408	45.5	6.07	99.04	5	0	1.656	1.362	1.215	0.73	0.45	0.28	0.3931	0.720521	0.836276	1630.9	2700.1	2221.5	1
A0A8D0Z7G3	Chloride intracellular channel protein OS=Sus scrofa OX=9823 GN=CLIC1 PE=3 SV=1	CLIC1	0	3.645	5	1	3	0	1	248	27.6	5.73	8.82	1	0	1.134	1.149	0.988	0.18	0.2	-0.02	0.794076	0.564777	0.919868	270.7	307	310.9	1
A0A4X1VFQ7	Acyl-coenzyme A amino acid N-acyltransferase 2-like OS=Sus scrofa OX=9823 GN=LOC110255172 PE=3 SV=1	LOC110255172	0	4.535	3	1	3	0	1	423	46.8	5.72	9.6	1	0	0.651	0.537	1.212	-0.62	-0.9	0.28	0.262043	0.0910457	0.786432	123.5	80.4	66.4	1
A0A8D0MC36	Cathepsin B OS=Sus scrofa OX=9823 GN=CTSB PE=3 SV=1	CTSB	0	1.207	2	1	1	0	1	420	46.9	7.49	0	1	0	0.604	0.724	0.834	-0.73	-0.47	-0.26	0.904344	0.999943	0.908585	40	24.2	28.9	1
A0A4X1SX17	Ribosome maturation protein SBDS OS=Sus scrofa OX=9823 GN=SBDS PE=3 SV=1	SBDS	0	1.533	3	1	2	0	1	292	33.7	8.73	4.39	1	0	1.331	1.033	1.289	0.41	0.05	0.37	0.212245	0.729759	0.57306	72.4	96.4	74.8	1
A0A8D0VFU6	ADP-ribosylation factor GTPase-activating protein 3 OS=Sus scrofa OX=9823 PE=4 SV=1		0.002	1.112	1	1	5	0	1	643	70.8	8.47	12.3	1	0	1.224	1.521	0.805	0.29	0.6	-0.31	0.770945	0.383024	0.778292	678.9	830.8	1032.5	1
A0A8D1ARU6	26S proteasome non-ATPase regulatory subunit 2 OS=Sus scrofa OX=9823 GN=PSMD2 PE=3 SV=1	PSMD2	0	8.694	4	2	6	0	2	927	102.6	5.36	18.19	2	0	0.943	1.003	0.94	-0.09	0	-0.09	0.57728	0.494305	0.988729	294.9	278	295.7	1
A0A8D1TJ35	isoleucine--tRNA ligase OS=Sus scrofa OX=9823 PE=3 SV=1		0	4.748	2	2	3	0	2	1262	144.5	6.02	7.43	2	0	1.936	1.732	1.117	0.95	0.79	0.16	0.980416	0.930429	0.983615	110.3	213.6	191.1	1
A0A480R0Y1	Golgin subfamily B member 1 isoform X6 OS=Sus scrofa OX=9823 PE=4 SV=1		0	4.551	1	2	4	0	2	3361	386.8	5.07	11.61	2	0	1.387	1.1	1.26	0.47	0.14	0.33	0.526709	0.979956	0.640054	182.9	253.7	201.3	1
A0A8D1TFL1	Acylphosphatase OS=Sus scrofa OX=9823 GN=ACYP2 PE=3 SV=1	ACYP2	0	4.52	10	1	2	0	1	127	14.1	10.05	6.97	1	0	1.002	0.948	1.057	0	-0.08	0.08	0.943703	0.975489	0.993035	174	174.3	165	1
A0A8W4FAG3	Cofilin-1 OS=Sus scrofa OX=9823 GN=CFL1 PE=1 SV=1	CFL1	0	1.827	2	1	3	0	1	407	44	10.1	6.57	1	0	1.089	1.345	0.809	0.12	0.43	-0.31	0.595803	0.999544	0.612962	218.6	238	294.1	1
A0A4X1WAJ2	UMP-CMP kinase OS=Sus scrofa OX=9823 GN=CMPK1 PE=3 SV=1	CMPK1 CMPK	0	9.663	6	2	8	0	2	228	26	8.32	23.47	2	0	0.95	1.088	0.873	-0.07	0.12	-0.2	0.823919	0.658241	0.955073	1301.9	1236.9	1416.9	1
A0A8D0RY22	Heterogeneous nuclear ribonucleoprotein K OS=Sus scrofa OX=9823 GN=HNRNPK PE=4 SV=1	HNRNPK	0	25.181	19	7	23	0	7	464	51	5.26	55.51	7	0	1.348	1.067	1.263	0.43	0.09	0.34	0.804574	0.997997	0.836397	1464.9	1974.9	1563.5	1
A0A8D1AM09	Programmed cell death protein 4 OS=Sus scrofa OX=9823 GN=PDCD4 PE=3 SV=1	PDCD4	0	2.285	4	2	3	0	2	471	52	5.21	5.28	2	0	2.204	2.006	1.099	1.14	1	0.14	0.719086	0.657203	0.994042	23.8	52.4	47.7	1
A0A480EE60	Nucleophosmin OS=Sus scrofa OX=9823 PE=3 SV=1		0	2.9	7	2	3	0	2	316	35	4.78	5.12	2	0	1.179	0.954	1.236	0.24	-0.07	0.31	0.758985	0.89052	0.964909	370.5	436.8	353.4	1
A0A8D1DYN2	THUMP domain-containing protein OS=Sus scrofa OX=9823 GN=THUMPD1 PE=4 SV=1	THUMPD1	0	2.069	4	2	3	0	2	359	40	6.6	4.46	2	0	1.412	1.252	1.128	0.5	0.32	0.17	0.117822	0.384965	0.713345	269.9	381.2	338	1
A0A8D1DH00	RRM domain-containing protein OS=Sus scrofa OX=9823 PE=4 SV=1		0	10.737	12	3	8	0	2	356	38.4	7.81	22.39	3	1	0.857	0.946	0.906	-0.22	-0.08	-0.14	0.658356	0.991795	0.585303	716	613.7	677.7	1
Q8MIZ3	m7GpppX diphosphatase OS=Sus scrofa OX=9823 GN=DCPS PE=2 SV=1	DCPS DCS1 HINT5	0	2.071	3	1	3	0	1	337	38.6	6.32	6.61	1	0	0.921	0.955	0.965	-0.12	-0.07	-0.05	0.989644	0.942697	0.888497	192.4	177.2	183.7	1
A0A8D1LYW3	Protein kinase C and casein kinase substrate in neurons 2 OS=Sus scrofa OX=9823 PE=3 SV=1		0	2.827	4	2	2	0	2	561	63.9	6.01	2.71	2	0	1.614	1.285	1.256	0.69	0.36	0.33	0.134517	0.219807	0.947637	171.5	276.9	220.4	1
F1RGI7	Matrin 3 OS=Sus scrofa OX=9823 GN=MATR3 PE=1 SV=3	MATR3	0	8.873	3	2	3	0	2	897	100	6.04	11.56	2	0	0.958	1.05	0.912	-0.06	0.07	-0.13	0.824343	0.972264	0.696404	168.5	161.4	176.9	1
A0A8D1DNB6	14-3-3 protein zeta/delta OS=Sus scrofa OX=9823 PE=3 SV=1		0	8.033	10	2	7	0	2	262	29.7	4.87	9.48	2	0	2.035	1.907	1.067	1.03	0.93	0.09	0.43091	0.657573	0.918431	68.2	138.8	130.1	1
A0A8D1I145	Haptoglobin OS=Sus scrofa OX=9823 GN=HP PE=3 SV=1	HP	0	1.319	3	1	2	0	1	357	39.4	6.77	2.55	1	0	0.772	0.823	0.939	-0.37	-0.28	-0.09	0.872686	0.93726	0.986657	121.6	93.9	100.1	1
A0A8D0J280	Glutamyl-prolyl-tRNA synthetase 1 OS=Sus scrofa OX=9823 GN=EPRS1 PE=3 SV=1		0	13.658	2	3	11	0	3	1537	173	7.59	39.89	3	0	1.165	1.116	1.043	0.22	0.16	0.06	0.664862	0.88849	0.911945	1390	1618.8	1551.5	1
A0A8D1CDY2	DZF domain-containing protein OS=Sus scrofa OX=9823 PE=4 SV=1		0	1.597	3	1	1	0	1	395	43.6	5.26	2.01	1	0	0.988	0.889	1.111	-0.02	-0.17	0.15	0.929345	0.868327	0.665525	41.6	41.1	37	1
A0A4X1UDH9	Eukaryotic translation initiation factor 3 subunit C OS=Sus scrofa OX=9823 GN=EIF3C PE=3 SV=1	EIF3C EIF3S8	0	2.816	2	2	3	0	2	975	111.9	5.91	6.72	2	0	1.727	1.618	1.067	0.79	0.69	0.09	0.457178	0.46164	0.999963	215.9	372.8	349.4	1
A0A4X1VSC0	UDP-glucose glycoprotein glucosyltransferase 1 OS=Sus scrofa OX=9823 GN=UGGT1 PE=3 SV=1	UGGT1	0	4.372	2	2	3	0	2	1573	179.2	5.76	7.07	2	0	1.694	1.416	1.196	0.76	0.5	0.26	0.418728	0.727132	0.855899	107	181.2	151.4	1
A0A5G2QKC9	Inorganic pyrophosphatase OS=Sus scrofa OX=9823 GN=PPA1 PE=1 SV=1	PPA1	0	9.274	15	2	7	0	2	289	32.8	5.73	21.72	2	0	1.364	1.733	0.787	0.45	0.79	-0.34	0.537726	0.456906	0.988696	197.8	270	342.8	1
A0A480NC04	Proteasome subunit beta OS=Sus scrofa OX=9823 PE=3 SV=1		0	2.421	3	1	2	0	1	264	29.2	5.91	2.22	1	0	1.8	1.958	0.919	0.85	0.97	-0.12	0.810905	0.907737	0.977908	32.6	58.8	63.9	1
A0A8D0JMC9	Sterol carrier protein 2 OS=Sus scrofa OX=9823 PE=4 SV=1		0	1.932	1	1	4	0	1	777	84.9	7.34	9.16	1	0	0.976	1.199	0.814	-0.04	0.26	-0.3	0.850505	0.989412	0.913461	486.4	474.5	583	1
A0A8D0T416	Dihydropyrimidinase-related protein 2 OS=Sus scrofa OX=9823 GN=DPYSL2 PE=3 SV=1	DPYSL2	0	7.677	5	2	4	0	2	677	73.5	6.35	8.43	2	0	1.177	1.373	0.858	0.24	0.46	-0.22	0.587274	0.900229	0.839714	40.3	47.5	55.4	1
A0A5G2QGC0	Nucleosome assembly protein 1 like 4 OS=Sus scrofa OX=9823 GN=NAP1L4 PE=1 SV=1	NAP1L4	0	1.816	2	1	2	0	1	488	55.1	5.05	2.05	1	0	0.997	0.913	1.093	0	-0.13	0.13	0.867584	0.963803	0.965766	37.4	37.3	34.2	1
A0A4X1UCS5	Peptidyl-prolyl cis-trans isomerase OS=Sus scrofa OX=9823 GN=PPIA PE=3 SV=1	PPIA	0	2.504	8	2	2	0	2	210	23.2	9.39	5.62	2	0	0.808	0.972	0.831	-0.31	-0.04	-0.27	0.0952943	0.927947	0.174153	1440.2	1164.2	1400.5	1
A0A5K1U589	Ubiquitin-like modifier-activating enzyme 1 OS=Sus scrofa OX=9823 GN=UBA1 PE=1 SV=2	UBA1	0	2.939	1	1	1	0	1	1081	120.1	5.95	2.9	1	0	1.478	1.21	1.221	0.56	0.28	0.29	0.0207522	0.493495	0.156101	65.9	97.4	79.8	1
A0A8D1AHY5	Annexin OS=Sus scrofa OX=9823 PE=3 SV=1		0	5.398	6	3	5	0	3	702	78.9	6.29	10.98	3	0	1.02	0.821	1.243	0.03	-0.28	0.31	0.786236	0.976752	0.890616	441.7	450.7	362.7	1
A0A8D1YAQ3	Cell cycle associated protein 1 OS=Sus scrofa OX=9823 PE=3 SV=1		0.001	1.196	1	1	2	0	1	710	78.3	5.25	0	1	0	1.555	1.557	0.999	0.64	0.64	0	0.470541	0.783674	0.854946	21.9	34	34	1
A0A8D0TJ28	peptidylprolyl isomerase OS=Sus scrofa OX=9823 GN=FKBP2 PE=4 SV=1	FKBP2	0	1.561	7	1	2	0	1	162	17.7	9.32	4.88	1	0	1.742	1.855	0.939	0.8	0.89	-0.09	0.758304	0.358633	0.762295	104.6	182.3	194.1	1
A0A480QPI3	Early endosome antigen 1 OS=Sus scrofa OX=9823 PE=4 SV=1		0.006	0.991	0	1	1	0	1	1410	161.7	5.66	2.33	1	0	0.822	0.812	1.013	-0.28	-0.3	0.02	0.937911	0.86725	0.984302	186.3	153.2	151.2	1
A0A8D0ZPN1	Sodium/potassium-transporting ATPase subunit alpha OS=Sus scrofa OX=9823 GN=ATP1A1 PE=3 SV=1	ATP1A1	0	12.254	3	3	6	0	3	1100	120.6	6.34	19.47	3	0	1.05	0.908	1.155	0.07	-0.14	0.21	0.672588	0.984078	0.57072	291.6	306.1	264.9	1
A0A8D0J4T2	Glycine--tRNA ligase OS=Sus scrofa OX=9823 PE=3 SV=1		0	8.093	5	4	8	0	4	772	86.6	6.92	17.85	4	0	1.057	1.085	0.974	0.08	0.12	-0.04	0.983443	0.994895	0.960592	459.6	485.6	498.8	1
A0A286ZWK2	Heat shock cognate 71 kDa protein OS=Sus scrofa OX=9823 GN=HSPA8 PE=1 SV=2	HSPA8	0	9.218	10	4	14	0	3	693	75.9	5.74	23.27	4	0	0.746	0.914	0.815	-0.42	-0.13	-0.29	0.59875	0.88726	0.345714	578.9	431.6	529.3	1
Q95250	Membrane-associated progesterone receptor component 1 OS=Sus scrofa OX=9823 GN=PGRMC1 PE=1 SV=3	PGRMC1 PGRMC	0	3.571	14	2	6	0	2	194	21.6	4.7	10.89	2	0	0.993	0.957	1.038	-0.01	-0.06	0.05	0.999723	0.980219	0.984558	446.4	443.2	427.2	1
A0A8D0YUF3	Ubiquilin-2 OS=Sus scrofa OX=9823 PE=4 SV=1		0	5.837	3	1	4	0	1	576	61.4	5.22	13.06	1	0	1.143	1.033	1.106	0.19	0.05	0.15	0.807537	0.988945	0.727335	335.5	383.4	346.6	1
A0A8D0LG51	peptidylprolyl isomerase OS=Sus scrofa OX=9823 PE=4 SV=1		0	4.442	5	2	3	0	2	376	41.7	6.8	4.91	2	0	0.887	0.909	0.976	-0.17	-0.14	-0.03	0.860737	0.806376	0.99386	343	304.3	311.7	1
A0A4X1SLR1	Leukotriene A(4) hydrolase OS=Sus scrofa OX=9823 GN=LTA4H PE=3 SV=1	LTA4H	0	4.64	5	3	5	0	3	612	69.3	6.37	4.56	3	0	2.161	1.953	1.107	1.11	0.97	0.15	0.785338	0.41424	0.798366	56.8	122.7	110.9	1
A0A5G2QGE1	Poly(rC) binding protein 2 OS=Sus scrofa OX=9823 GN=PCBP2 PE=1 SV=1	PCBP2	0	8.27	11	4	14	0	4	366	38.6	6.79	27.36	4	0	1.561	1.892	0.825	0.64	0.92	-0.28	0.166485	0.0486884	0.751072	505.6	788.9	956.5	1
A0A8D0TWR5	Eukaryotic translation initiation factor 5 OS=Sus scrofa OX=9823 PE=3 SV=1		0	4.245	7	2	2	0	2	431	49.1	5.58	0	2	0	0.59	0.621	0.95	-0.76	-0.69	-0.07	0.929245	0.871913	0.989921	45.6	26.9	28.3	1
Q0QEQ1	Isocitrate dehydrogenase 1 (Fragment) OS=Sus scrofa OX=9823 GN=IDH1 PE=2 SV=1	IDH1	0	3.088	3	1	1	1	1	359	40.5	6.86	2.77	1	0	1.074	1.188	0.904	0.1	0.25	-0.15	0.48718	0.999441	0.469531	35.5	38.1	42.2	1
A0A4X1UZ33	Ubiquitin conjugating enzyme E2 L3 OS=Sus scrofa OX=9823 GN=UBE2L3 PE=3 SV=1	UBE2L3	0	1.508	3	1	2	0	1	259	28.8	9.39	5.4	1	0	1.31	1.158	1.131	0.39	0.21	0.18	0.197986	0.160197	0.989925	552.1	723	639.3	1
A0A8D0QL98	Large ribosomal subunit protein uL3 OS=Sus scrofa OX=9823 GN=RPL3 PE=3 SV=1	RPL3	0	6.339	3	1	5	0	1	416	47.4	10.15	11.51	1	0	0.91	0.748	1.216	-0.14	-0.42	0.28	0.994971	0.51939	0.575135	371.6	338.3	278.1	1
A0A8D0TZC6	Hypoxia up-regulated protein 1 OS=Sus scrofa OX=9823 GN=HYOU1 PE=3 SV=1	HYOU1	0	5.458	3	2	2	0	2	1055	117.4	5.44	2.24	2	0	1.693	1.333	1.27	0.76	0.41	0.34	0.0401393	0.330772	0.419415	40.3	68.2	53.7	1
A0A8D0J632	Rab-GAP TBC domain-containing protein OS=Sus scrofa OX=9823 PE=4 SV=1		0.002	1.055	2	1	2	1	1	493	56.1	8.03	2.16	1	0	1.089	1.268	0.859	0.12	0.34	-0.22	0.892239	0.488605	0.757016	51.6	56.2	65.5	1
A0A8D0K6K2	Galactose mutarotase OS=Sus scrofa OX=9823 PE=3 SV=1		0	2.668	4	1	2	0	1	350	38.4	8.05	5.63	1	0	0.386	0.383	1.007	-1.37	-1.38	0.01	0.393777	0.157368	0.804645	60.9	23.5	23.3	1
A0A4X1UBJ2	Kynurenine--oxoglutarate transaminase 3 OS=Sus scrofa OX=9823 GN=KYAT3 PE=3 SV=1	KYAT3	0	1.307	2	1	1	0	1	545	60.9	8.44	0	1	0	1.557	1.438	1.082	0.64	0.52	0.11	0.981847	0.785624	0.879113	64.3	100.1	92.5	1
A0A4X1SLQ9	AP-1 complex subunit gamma OS=Sus scrofa OX=9823 GN=AP1G1 PE=3 SV=1	AP1G1	0.006	0.958	1	1	1	0	1	825	91.7	6.8	0	1	0	1.475	1.581	0.933	0.56	0.66	-0.1	0.205637	0.166549	0.989888	22.3	33	35.3	1
A0A8D0QNV0	Drebrin like OS=Sus scrofa OX=9823 PE=3 SV=1		0	1.903	2	1	3	0	1	439	49.2	5.03	7.41	1	0	1.96	1.41	1.389	0.97	0.5	0.47	0.260252	0.499297	0.872009	258.5	506.5	364.6	1
F1RGC0	Large ribosomal subunit protein uL15 OS=Sus scrofa OX=9823 GN=RPL27A PE=1 SV=5	RPL27A	0	3.263	5	1	6	0	1	264	28.5	11.62	0	1	0	1.526	1.116	1.368	0.61	0.16	0.45	0.772783	0.676441	0.304445	46.5	71	51.9	1
A0A4X1W1R6	Staphylococcal nuclease domain-containing protein OS=Sus scrofa OX=9823 GN=SND1 PE=1 SV=1	SND1	0	7.206	6	5	6	0	5	910	101.8	7.14	7.26	5	0	1.082	0.824	1.312	0.11	-0.28	0.39	0.803807	0.88525	0.527355	329.7	356.7	271.8	1
A0A8D1E0X6	High mobility group nucleosome binding domain 1 OS=Sus scrofa OX=9823 GN=HMGN1 PE=3 SV=1	HMGN1	0	5.275	5	1	8	0	1	273	27.7	10.86	25.4	1	0	1.239	0.747	1.658	0.31	-0.42	0.73	0.99548	0.442579	0.395619	2507.6	3107	1874.2	1
A0A8D1AWR9	Isobutyryl-CoA dehydrogenase, mitochondrial OS=Sus scrofa OX=9823 PE=3 SV=1		0	4.227	4	2	6	0	2	500	54.8	7.47	11.2	2	0	1.403	0.949	1.478	0.49	-0.08	0.56	0.366285	0.829208	0.154901	333.6	468	316.7	1
A0A8D0UQQ6	GTP-binding nuclear protein Ran OS=Sus scrofa OX=9823 PE=3 SV=1		0	4.61	9	2	4	0	2	222	25.1	7.9	7.18	2	0	1.675	1.189	1.409	0.74	0.25	0.49	0.622101	0.67194	0.996186	370.5	620.4	440.3	1
A0A0B8S0B1	Adenylyl cyclase-associated protein OS=Sus scrofa domesticus OX=9825 GN=CAP1 PE=3 SV=1	CAP1	0.002	1.084	2	1	3	0	1	475	51.4	7.28	4.04	1	0	1.145	0.731	1.566	0.2	-0.45	0.65	0.954764	0.933287	0.997702	79.9	91.5	58.4	1
A0A5G2QPU0	ubiquitinyl hydrolase 1 OS=Sus scrofa OX=9823 GN=USP5 PE=1 SV=1	USP5	0	4.745	2	1	3	0	1	864	96.2	5.05	8.42	1	0	1.251	0.903	1.385	0.32	-0.15	0.47	0.173786	0.497129	0.730724	124.4	155.6	112.4	1
A0A8D1UFP2	Histone H4 OS=Sus scrofa OX=9823 PE=3 SV=1		0	3.399	17	2	2	0	2	163	18.2	10.81	5.36	2	0	1.234	0.237	5.197	0.3	-2.07	2.38	0.60734	0.810349	0.284916	185.3	228.6	44	1
A0A5G2QIP4	Chymotrypsin-like elastase family member 1 OS=Sus scrofa OX=9823 GN=CELA1 PE=4 SV=2	CELA1	0	8.661	7	1	2	0	1	306	33.2	9.17	12.21	1	0	0.689	0.521	1.322	-0.54	-0.94	0.4	0.432808	0.469621	0.997429	211.4	145.6	110.2	1
A0A287BA08	Methylmalonyl-CoA mutase, mitochondrial OS=Sus scrofa OX=9823 GN=MMUT PE=3 SV=1	MMUT	0	5.283	2	1	3	0	1	750	83.2	8.06	8.17	1	0	1.328	0.983	1.351	0.41	-0.02	0.43	0.15071	0.954573	0.236237	75.8	100.6	74.5	1
A0A480UNW2	Ribosomal L1 domain-containing protein 1 OS=Sus scrofa OX=9823 PE=4 SV=1		0	1.891	4	1	1	0	1	493	54.2	10.18	2.48	1	0	1.052	0.691	1.523	0.07	-0.53	0.61	0.731162	0.420984	0.139101	83.6	87.9	57.7	1
Q8UZ11	UL36 protein OS=Suid herpesvirus 1 (strain Kaplan) OX=33703 GN=UL36 PE=1 SV=1	UL36	0.004	1.01	0	1	1	1	1	3084	324.2	6.11	0	1	0	0.438	0.234	1.869	-1.19	-2.09	0.9	0.579133	0.776837	0.940218	112.8	49.4	26.5	1
A0A8D1MKA8	Inositol-1-monophosphatase OS=Sus scrofa OX=9823 GN=IMPA1 PE=3 SV=1	IMPA1	0	3.16	6	1	2	0	1	277	30.2	4.97	5.8	1	0	1.317	0.955	1.379	0.4	-0.07	0.46	0.921592	0.924351	0.999972	227.5	299.6	217.4	1
A0A8D1PN10	Protein-S-isoprenylcysteine O-methyltransferase OS=Sus scrofa OX=9823 GN=ICMT PE=3 SV=1	ICMT	0	7.924	11	2	7	0	2	252	29	8.19	15.53	2	0	1.599	1.106	1.446	0.68	0.15	0.53	0.79589	0.978371	0.895049	272.3	435.4	301.1	1
F1S3E0	Transmembrane emp24 domain-containing protein 9 OS=Sus scrofa OX=9823 GN=TMED9 PE=1 SV=3	TMED9	0	3.936	5	1	2	0	1	235	27.1	7.47	6.19	1	0	1.459	0.844	1.728	0.54	-0.24	0.79	0.999482	0.621844	0.603525	102.2	149.1	86.3	1
A0A8D0NEW8	Small ribosomal subunit protein uS13 OS=Sus scrofa OX=9823 GN=RPS18 PE=3 SV=1	RPS18	0	4.836	7	2	5	0	2	177	20.5	10.76	13.6	2	0	1.146	0.862	1.33	0.2	-0.21	0.41	0.839365	0.98603	0.752177	249.2	285.7	214.8	1
A0A4X1TTH9	Phosphatidylethanolamine-binding protein 1 OS=Sus scrofa OX=9823 GN=PEBP1 PE=1 SV=1	PEBP1	0	7.131	17	2	4	0	2	187	21	7.49	8.34	2	0	0.664	0.388	1.711	-0.59	-1.37	0.77	0.247631	0.0547308	0.636486	116	77	45	1
A0A4X1VZ11	ribose-5-phosphate isomerase OS=Sus scrofa OX=9823 PE=3 SV=1		0	2.128	3	1	1	0	1	348	37	7.25	2.8	1	0	0.876	0.605	1.448	-0.19	-0.73	0.53	0.140607	0.219483	0.956434	120.9	105.8	73.1	1
A0A8D0U081	Keratin, type II cytoskeletal 8 OS=Sus scrofa OX=9823 PE=3 SV=1		0	21.361	14	8	32	0	8	542	61.1	6.39	68.57	8	0	0.843	0.624	1.351	-0.25	-0.68	0.43	0.605726	0.239594	0.744878	1919.1	1617.3	1197.4	1
A0A4X1UHX3	Proteasome subunit beta OS=Sus scrofa OX=9823 GN=PSMB10 PE=3 SV=1	PSMB10	0	1.58	3	1	1	0	1	296	31.5	6.52	2.13	1	0	1.157	0.793	1.46	0.21	-0.34	0.55	0.742512	0.49024	0.904352	29.9	34.6	23.7	1
F1RP05	DnaJ heat shock protein family (Hsp40) member A2 OS=Sus scrofa OX=9823 GN=DNAJA2 PE=1 SV=1	DNAJA2	0	6.033	6	2	3	0	2	412	45.7	6.48	5.81	2	0	0.6	0.45	1.331	-0.74	-1.15	0.41	0.409095	0.423599	0.999565	442.8	265.5	199.4	1
A0A8D1FQW2	Histone H1.0 OS=Sus scrofa OX=9823 GN=LOC100510904 PE=3 SV=1	LOC100510904	0	1.664	5	1	2	1	1	194	20.9	10.9	0	1	0	1.219	0.752	1.621	0.29	-0.41	0.7	0.265175	0.767095	0.0870801	100.1	121.9	75.2	1
A0A8D0S2L0	Non-histone chromosomal protein HMG-17 OS=Sus scrofa OX=9823 PE=3 SV=1		0	5.291	22	3	6	0	3	139	14.8	10.29	0	3	0	0.825	0.63	1.308	-0.28	-0.67	0.39	0.974255	0.220129	0.157076	157.9	130.2	99.5	1
A0A4X1TLF7	Ribokinase OS=Sus scrofa OX=9823 GN=RBKS PE=3 SV=1	RBKS	0	3.827	7	2	4	0	2	323	34.4	5.15	6.38	2	0	0.855	0.621	1.377	-0.23	-0.69	0.46	0.931288	0.317291	0.499041	126.5	108.1	78.5	1
A0A287APR1	Large ribosomal subunit protein eL20 OS=Sus scrofa OX=9823 GN=RPL18A PE=1 SV=1	RPL18A	0	3.568	6	1	1	0	1	224	26	10.92	2.78	1	0	2.143	1.336	1.604	1.1	0.42	0.68	0.323347	0.978563	0.244028	12.2	26.2	16.3	1
P01965	Hemoglobin subunit alpha OS=Sus scrofa OX=9823 GN=HBA PE=1 SV=1	HBA	0	20.915	16	2	11	1	2	141	15	8.7	52.54	2	0	2.235	1.244	1.796	1.16	0.32	0.84	0.367943	0.633346	0.882441	825.6	1845.2	1027.4	1
A0A480QU32	Signal peptidase complex catalytic subunit SEC11 OS=Sus scrofa OX=9823 PE=3 SV=1		0	2.45	3	1	1	0	1	297	32.3	9.69	3.21	1	0	2.545	1.886	1.349	1.35	0.92	0.43	0.351019	0.649516	0.852547	275	699.9	518.8	1
A0A8D1R1L4	Heterogeneous nuclear ribonucleoproteins A2/B1 OS=Sus scrofa OX=9823 PE=4 SV=1		0	3.406	5	2	9	0	2	371	39.8	9	21.27	2	0	1.36	0.868	1.567	0.44	-0.2	0.65	0.993097	0.980076	0.950744	309.8	421.5	269	1
A0A8D1SAB6	Peptidyl-prolyl cis-trans isomerase OS=Sus scrofa OX=9823 GN=PPIB PE=3 SV=1	PPIB	0	7.871	18	4	6	1	4	216	23.8	9.41	6.72	4	0	0.636	0.36	1.764	-0.65	-1.47	0.82	0.706924	0.119646	0.395006	329.4	209.4	118.7	1
A0A5G2QJC4	Catenin delta 1 OS=Sus scrofa OX=9823 GN=CTNND1 PE=1 SV=1	CTNND1	0	2.398	1	1	1	0	1	1007	112.3	6.23	0	1	0	1.135	0.824	1.378	0.18	-0.28	0.46	0.910397	0.735126	0.491274	59.1	67.1	48.7	1
A0A4X1TUP3	Large ribosomal subunit protein uL11 OS=Sus scrofa OX=9823 PE=3 SV=1		0	4.093	10	1	5	1	1	165	17.9	9.57	10.06	1	0	2.609	1.694	1.54	1.38	0.76	0.62	0.0895531	0.358125	0.648912	21.2	55.4	36	1
A0A8W4FHN2	Large ribosomal subunit protein uL30 OS=Sus scrofa OX=9823 GN=RPL7 PE=1 SV=1	RPL7	0	4.49	8	2	11	0	2	253	29.8	10.8	19.42	2	0	0.669	0.439	1.524	-0.58	-1.19	0.61	0.921133	0.705654	0.478287	2348.3	1570.3	1030.3	1
A0A8D0KLC8	40S ribosomal protein S16 OS=Sus scrofa OX=9823 PE=3 SV=1		0	1.56	7	1	3	0	1	165	18.5	10.23	2.08	1	0	2.261	1.594	1.419	1.18	0.67	0.5	0.0788332	0.533868	0.417197	17.6	39.8	28.1	1
A0A8D1CNX4	Calnexin OS=Sus scrofa OX=9823 GN=CANX PE=3 SV=1	CANX	0.006	0.949	2	1	1	0	1	615	70	4.72	2.13	1	0	2.876	1.424	2.02	1.52	0.51	1.01	0.461067	0.723346	0.895849	27.2	78.4	38.8	1
A0A4X1T357	Uncharacterized protein OS=Sus scrofa OX=9823 PE=4 SV=1		0	12.968	3	3	10	0	2	806	89	5.67	17.45	3	1	1.191	0.857	1.39	0.25	-0.22	0.48	0.278056	0.918233	0.152736	672.9	801.3	576.4	1
A0A4X1WBK2	Keratin 18 OS=Sus scrofa OX=9823 GN=KRT18 PE=3 SV=1	KRT18	0	6.847	7	3	8	0	3	423	47.4	5.38	17.42	3	0	1.409	0.81	1.738	0.49	-0.3	0.8	0.161823	0.786343	0.0526434	363.2	511.7	294.4	1
A0A8D1BPF6	Fumarylacetoacetase-like C-terminal domain-containing protein OS=Sus scrofa OX=9823 PE=3 SV=1		0.001	1.179	3	1	1	0	1	313	34.8	7.06	2.17	1	0	1.148	0.878	1.307	0.2	-0.19	0.39	0.775715	0.846527	0.990366	362.7	416.4	318.6	1
A0A4X1VKK0	Elongation factor 1-gamma OS=Sus scrofa OX=9823 PE=4 SV=1		0.006	0.945	1	1	2	0	1	539	61	7.34	0	1	0	1.848	1.037	1.783	0.89	0.05	0.83	0.917658	0.934207	0.740112	24.6	45.5	25.5	1
A0A8D0N1J0	Very-long-chain 3-oxoacyl-CoA reductase OS=Sus scrofa OX=9823 PE=3 SV=1		0	7.59	9	2	4	0	2	312	34.5	9.26	12.69	2	0	1.591	0.921	1.727	0.67	-0.12	0.79	0.300376	0.859659	0.572602	210	334.1	193.5	1
P62901	Large ribosomal subunit protein eL31 OS=Sus scrofa OX=9823 GN=RPL31 PE=1 SV=1	RPL31	0	5.405	17	4	7	0	4	125	14.5	10.54	12.63	4	0	1.473	0.917	1.606	0.56	-0.12	0.68	0.734342	0.996841	0.689718	308.4	454.3	282.9	1
A0A8D0VUR4	60S acidic ribosomal protein P0 OS=Sus scrofa OX=9823 GN=RPLP0 PE=3 SV=1	RPLP0	0	11.445	14	3	9	0	3	322	36	9.77	33.71	3	0	1.673	1.208	1.385	0.74	0.27	0.47	0.0921031	0.698432	0.327684	726.3	1215.1	877.1	1
A0A8D0MDH7	PH domain-containing protein OS=Sus scrofa OX=9823 PE=3 SV=1		0	3.616	2	1	4	0	1	795	90.1	7.64	9.52	1	0	0.857	0.57	1.502	-0.22	-0.81	0.59	0.543365	0.58719	0.996945	65.1	55.8	37.1	1
K7GLT8	ATP synthase subunit beta OS=Sus scrofa OX=9823 GN=ATP5F1B PE=1 SV=2	ATP5F1B	0	5.151	2	1	7	0	1	570	60.8	5.8	13.55	1	0	1.961	1.356	1.446	0.97	0.44	0.53	0.25387	0.488083	0.873355	26	51	35.3	1
A0A8D0SJK3	C-1-tetrahydrofolate synthase, cytoplasmic OS=Sus scrofa OX=9823 PE=3 SV=1		0	2.205	1	1	2	0	1	982	106.4	7.9	4.43	1	0	1.861	1.386	1.343	0.9	0.47	0.43	0.229913	0.682945	0.652092	63	117.3	87.3	1
A0A8D1E3F8	Myosin-9 OS=Sus scrofa OX=9823 GN=MYH9 PE=3 SV=1	MYH9	0	12.104	4	8	15	0	8	2051	236.2	5.72	29.61	8	0	1.662	1.253	1.326	0.73	0.33	0.41	0.194201	0.713175	0.555467	1594.6	2650.9	1998.6	1
A0A8D1MQP2	Large ribosomal subunit protein uL13 OS=Sus scrofa OX=9823 PE=3 SV=1		0	7.645	8	2	4	0	2	281	32.1	10.77	9.11	2	0	1.503	0.936	1.605	0.59	-0.1	0.68	0.344974	0.933565	0.207707	137.1	206	128.3	1
A0A8D0WBC8	B30.2/SPRY domain-containing protein OS=Sus scrofa OX=9823 PE=4 SV=1		0	3.095	4	1	1	0	1	270	30.2	9.85	2.72	1	0	1.428	1.085	1.317	0.51	0.12	0.4	0.336469	0.907284	0.55936	67.5	96.5	73.3	1
A0A8D0WBZ5	Histone H2A OS=Sus scrofa OX=9823 GN=H2AFZ PE=3 SV=1	H2AFZ	0	1.685	4	1	2	0	1	231	24	11.99	4.25	1	0	1.43	0.795	1.799	0.52	-0.33	0.85	0.973553	0.602647	0.475031	81.2	116.1	64.5	1
A0A8D0WHC4	T-complex protein 1 subunit epsilon OS=Sus scrofa OX=9823 PE=3 SV=1		0	1.58	2	1	1	0	1	566	62.2	6.04	2.67	1	0	1.554	1.125	1.381	0.64	0.17	0.47	0.270889	0.596414	0.801096	62.5	97.1	70.3	1
A7WLH7	Translocation protein SEC62 OS=Sus scrofa OX=9823 GN=TLOC1 PE=2 SV=1	TLOC1	0	3.021	3	1	5	0	1	398	45.7	7.31	11.44	1	0	1.287	0.971	1.325	0.36	-0.04	0.41	0.901204	0.958091	0.759175	738.4	950.4	717.2	1
A0A4X1UUQ1	Acetyl-CoA acetyltransferase, mitochondrial OS=Sus scrofa OX=9823 GN=ACAT1 PE=3 SV=1	ACAT1	0	5.493	6	2	2	0	2	426	45.3	8.87	5.27	2	0	0.978	0.612	1.6	-0.03	-0.71	0.68	0.529492	0.188102	0.727257	404.2	395.5	247.2	1
A0A480TEX9	Tubulin alpha chain OS=Sus scrofa OX=9823 PE=3 SV=1		0	6.162	4	2	8	0	1	450	50.1	5.1	9.47	2	1	2.292	1.549	1.48	1.2	0.63	0.57	0.366586	0.6096	0.898779	75.4	172.8	116.8	1
A0A8D0NB95	40S ribosomal protein S7 OS=Sus scrofa OX=9823 PE=3 SV=1		0	2.072	5	1	3	0	1	196	22.5	10.3	6.84	1	0	1.39	0.94	1.479	0.48	-0.09	0.57	0.616956	0.985737	0.521931	297.7	413.8	279.7	1
A0A5G2QML3	Histone H2B OS=Sus scrofa OX=9823 GN=H1-3 PE=1 SV=1	H1-3	0	9.25	15	5	15	0	1	322	33.5	10.74	25.19	5	4	0.806	0.408	1.974	-0.31	-1.29	0.98	0.987138	0.280831	0.224525	2761.8	2226.6	1127.7	1
A0A4X1VK10	H15 domain-containing protein OS=Sus scrofa OX=9823 PE=3 SV=1		0	4.797	10	3	7	0	2	282	28.5	11.18	8.88	3	0	1.7	1.187	1.432	0.77	0.25	0.52	0.35047	0.991453	0.295586	146	248.3	173.4	1
A0A8D0HL93	H15 domain-containing protein OS=Sus scrofa OX=9823 PE=3 SV=1		0	5.685	9	2	4	1	1	226	22.6	10.92	12.66	2	0	2.776	1.644	1.689	1.47	0.72	0.76	0.978788	0.990023	0.997852	178.6	495.9	293.6	1
F1RGG1	Small ribosomal subunit protein eS19 OS=Sus scrofa OX=9823 GN=RPS19 PE=1 SV=4	RPS19	0	2.328	8	2	2	0	2	250	27.5	11.08	4.31	2	0	1.753	1.09	1.608	0.81	0.12	0.69	0.853361	0.873606	0.999026	162.7	285.2	177.3	1
A0A8D1X1G7	threonine--tRNA ligase OS=Sus scrofa OX=9823 GN=TARS1 PE=3 SV=1	TARS1	0	4.764	4	2	3	0	2	725	83.5	6.92	5.13	2	0	2.307	1.488	1.55	1.21	0.57	0.63	0.183126	0.93456	0.307464	36.2	83.5	53.8	1
A0A8D0RLQ4	60S ribosomal protein L13 OS=Sus scrofa OX=9823 PE=3 SV=1		0	9.093	6	4	13	0	4	460	50	11.62	31.25	4	0	1.839	1.106	1.663	0.88	0.15	0.73	0.194633	0.863019	0.40489	1241.7	2283.7	1373.7	1
A0A8D0MBL6	Vesicle-fusing ATPase OS=Sus scrofa OX=9823 PE=3 SV=1		0	2.15	1	1	1	0	1	894	98.6	9.26	2.38	1	0	1.025	0.594	1.725	0.04	-0.75	0.79	0.996192	0.0792006	0.0686379	62.6	64.1	37.2	1
A0A4X1SJF4	Large ribosomal subunit protein eL42 OS=Sus scrofa OX=9823 PE=3 SV=1		0	1.604	3	1	2	0	1	299	33.5	11.68	5.7	1	0	1.242	0.853	1.456	0.31	-0.23	0.54	0.999304	0.99838	0.995568	487	604.9	415.5	1
A0A480LLN3	Acyl-CoA dehydrogenase family member 10 isoform b OS=Sus scrofa OX=9823 PE=3 SV=1		0	6.912	2	1	2	0	1	1059	118.7	7.56	7.74	1	0	1.531	1.02	1.501	0.61	0.03	0.59	0.770073	0.998652	0.797584	40.4	61.8	41.2	1
A0A900P7T9	DNA-(apurinic or apyrimidinic site) lyase OS=Sus scrofa OX=9823 GN=RPS3 PE=1 SV=1	RPS3	0	8.295	11	3	10	0	3	262	28.8	9.76	26.22	3	0	0.955	0.622	1.535	-0.07	-0.68	0.62	0.600765	0.734361	0.972632	1172.5	1119.8	729.5	1
A0A4X1SJ96	Histone H2A/H2B/H3 domain-containing protein OS=Sus scrofa OX=9823 PE=3 SV=1		0	2.602	9	2	5	0	2	174	18.4	10.48	12.08	2	0	0.53	0.25	2.122	-0.92	-2	1.09	0.59181	0.099157	0.436311	1557.3	825.9	389.3	1
A0A4X1VIP2	Synaptotagmin binding cytoplasmic RNA interacting protein OS=Sus scrofa OX=9823 GN=SYNCRIP PE=1 SV=1	SYNCRIP	0	5.911	4	2	2	0	2	562	62.6	7.56	5.81	2	0	1.37	1.029	1.331	0.45	0.04	0.41	0.957663	0.750009	0.894938	61.5	84.2	63.3	1
A0A8D1HVD1	Isocitrate dehydrogenase [NAD] subunit, mitochondrial OS=Sus scrofa OX=9823 PE=3 SV=1		0	5.322	2	1	3	0	1	463	49.7	9.14	2.54	1	0	2.056	1.403	1.465	1.04	0.49	0.55	0.0565625	0.885758	0.126078	20.4	41.9	28.6	1
A0A8D1Y974	Albumin OS=Sus scrofa OX=9823 PE=4 SV=1		0	44.552	22	13	80	0	13	629	71.9	6.96	162.07	13	0	0.814	0.61	1.335	-0.3	-0.71	0.42	0.99119	0.644674	0.569159	6294.4	5125.4	3838	1
A0A4X1VUG8	RRM domain-containing protein OS=Sus scrofa OX=9823 PE=4 SV=1		0	6.693	2	1	2	0	1	635	71.1	8.13	8.16	1	0	1.458	1.114	1.308	0.54	0.16	0.39	0.997379	0.752889	0.791748	130.9	190.8	145.9	1
A0A480EHX7	Zinc finger CCCH domain-containing protein 18 isoform X1 OS=Sus scrofa OX=9823 GN=ZC3H18 PE=4 SV=1	ZC3H18	0	1.504	2	1	2	0	1	949	105.5	9.13	0	1	0	1.453	1.095	1.327	0.54	0.13	0.41	0.828312	0.86129	0.524444	303.4	441	332.3	1
A0A480ZG01	Guanine nucleotide-binding protein G(I)/G(S)/G(T) subunit beta-2 OS=Sus scrofa OX=9823 PE=3 SV=1	GNB2	0	4.568	6	2	2	0	2	382	41.8	5.45	2.67	2	0	1.945	1.291	1.507	0.96	0.37	0.59	0.00915111	0.220383	0.196742	46.7	90.9	60.3	1
A0A4X1TC70	Argininosuccinate synthase OS=Sus scrofa OX=9823 GN=ASS1 PE=3 SV=1	ASS1	0	1.821	2	1	2	0	1	499	55.8	9.19	4.12	1	0	0.844	0.5	1.69	-0.24	-1	0.76	0.494651	0.571737	0.11199	120.7	101.9	60.3	1
A0A4X1SK65	Small ribosomal subunit protein eS1 OS=Sus scrofa OX=9823 GN=RPS3A PE=1 SV=1	RPS3A	0	9.372	16	4	14	0	2	264	29.9	9.73	25.41	4	2	1.021	0.628	1.625	0.03	-0.67	0.7	0.984636	0.572304	0.672371	1031	1052.3	647.3	1
A0A480PJ61	Histone H2A OS=Sus scrofa OX=9823 PE=3 SV=1		0	1.522	6	1	1	0	1	143	15.1	10.74	2.42	1	0	4.758	1.267	3.754	2.25	0.34	1.91	0.460185	0.963188	0.610662	20.5	97.5	26	1
A0A4X1VNN9	Small ribosomal subunit protein uS4 OS=Sus scrofa OX=9823 GN=RPS9 PE=1 SV=1	RPS9	0	7.24	12	2	11	1	2	194	22.6	10.65	17.72	2	0	1.246	0.871	1.431	0.32	-0.2	0.52	0.360651	0.879173	0.178502	1159.4	1445	1010	1
A0A4X1TVG3	Electron transfer flavoprotein subunit alpha OS=Sus scrofa OX=9823 GN=ETFA PE=3 SV=1	ETFA	0	7.688	5	1	4	0	1	373	39.8	8.29	15.03	1	0	3.427	2.434	1.408	1.78	1.28	0.49	0.992027	0.887002	0.935676	73.1	250.5	177.9	1
A0A4X1TZL3	Uncharacterized protein OS=Sus scrofa OX=9823 PE=4 SV=1		0	1.983	8	1	1	1	1	131	15	9.01	2.98	1	0	2.39	1.807	1.323	1.26	0.85	0.4	0.300139	0.657282	0.784989	173.3	414.4	313.3	1
A0A8W4FQC1	ATP-dependent RNA helicase DDX1 OS=Sus scrofa OX=9823 GN=DDX1 PE=1 SV=1	DDX1	0	3.191	2	1	2	0	1	787	88.1	7.88	5.24	1	0	1.865	1.162	1.605	0.9	0.22	0.68	0.139092	0.538899	0.604209	48.1	89.7	55.9	1
Q6UAQ8	Electron transfer flavoprotein subunit beta OS=Sus scrofa OX=9823 GN=ETFB PE=1 SV=3	ETFB	0	1.598	4	1	2	0	1	255	27.7	8.38	4.34	1	0	1.528	1.063	1.438	0.61	0.09	0.52	0.637117	0.933155	0.433463	24.6	37.6	26.1	1
A0A8D0N618	Ig-like domain-containing protein OS=Sus scrofa OX=9823 PE=4 SV=1		0	10.446	59	4	5	1	1	105	11	7.08	16.31	4	0	0.982	0.595	1.652	-0.03	-0.75	0.72	0.721958	0.422335	0.863577	40.8	40.1	24.3	1
A0A8D0MNU5	Thioredoxin reductase 1, cytoplasmic OS=Sus scrofa OX=9823 PE=3 SV=1	TXNRD1	0	6.245	2	1	2	0	1	645	70.8	8.1	7.09	1	0	3.162	2.194	1.441	1.66	1.13	0.53	0.0324382	0.296958	0.398245	21.8	68.9	47.8	1
A0A480E602	Nucleolin OS=Sus scrofa OX=9823 PE=4 SV=1		0	6.681	5	3	5	0	3	794	85.6	4.6	7.75	3	0	0.997	0.518	1.926	0	-0.95	0.95	0.639519	0.870299	0.910809	354.6	353.6	183.6	1
A0A8D1L2V0	Large ribosomal subunit protein uL5 OS=Sus scrofa OX=9823 PE=3 SV=1		0.004	1.014	4	1	1	1	1	178	20.1	9.41	2.58	1	0	1.637	0.898	1.823	0.71	-0.16	0.87	0.901482	0.998935	0.919446	155.2	254.1	139.4	1
A0A8D0SYT6	39S ribosomal protein L12, mitochondrial OS=Sus scrofa OX=9823 PE=3 SV=1		0	4.084	14	2	3	0	2	198	21.3	9.17	4.22	2	0	1.213	0.803	1.511	0.28	-0.32	0.6	0.459722	0.562582	0.0981903	104.2	126.5	83.7	1
A0A4X1ST55	Alanine--tRNA ligase OS=Sus scrofa OX=9823 GN=AARS PE=3 SV=1	AARS	0	7.174	3	4	8	0	4	1048	115.8	6.06	6.68	4	0	1.512	1.161	1.302	0.6	0.22	0.38	0.0349461	0.968211	0.0536379	506.7	766.2	588.3	1
A0A8D1HYW8	Coatomer subunit alpha OS=Sus scrofa OX=9823 PE=4 SV=1		0	5.648	2	2	2	0	2	1255	141.8	8.28	5.21	2	0	1.719	0.971	1.77	0.78	-0.04	0.82	0.53384	0.955121	0.378336	26.1	44.9	25.4	1
A0A8D1LML5	glutamine--tRNA ligase OS=Sus scrofa OX=9823 GN=QARS1 PE=3 SV=1	QARS1	0	6.395	2	1	2	0	1	775	87.5	6.95	6.84	1	0	2.36	1.516	1.557	1.24	0.6	0.64	0.229871	0.587216	0.746707	14.3	33.7	21.6	1
A0A4X1SN99	Voltage-dependent anion-selective channel protein 2 OS=Sus scrofa OX=9823 GN=SAMD8 PE=3 SV=1	SAMD8	0	5.291	3	1	3	0	1	629	69.7	7.08	5.38	1	0	2.285	1.433	1.594	1.19	0.52	0.67	0.593624	0.758828	0.958133	13.2	30.2	19	1
A0A8D0IT98	protein deglycase OS=Sus scrofa OX=9823 GN=PARK7 PE=3 SV=1	PARK7	0	4.731	8	2	5	0	2	189	19.9	6.79	2.11	2	0	0.895	0.58	1.542	-0.16	-0.79	0.63	0.980098	0.602977	0.491833	162.1	145	94	1
A0A4X1U740	Arginine--tRNA ligase, cytoplasmic OS=Sus scrofa OX=9823 PE=3 SV=1		0.006	0.989	2	1	2	0	1	665	76	7.01	5.09	1	0	0.916	0.599	1.529	-0.13	-0.74	0.61	0.940541	0.171226	0.282661	167.5	153.4	100.3	1
A0A480XZU6	Annexin OS=Sus scrofa OX=9823 PE=3 SV=1		0.004	1.017	2	1	1	0	1	584	63.1	8.92	1.82	1	0	1.356	1.029	1.318	0.44	0.04	0.4	0.807318	0.988226	0.880879	63.3	85.8	65.1	1
A0A4X1T449	NADP-dependent oxidoreductase domain-containing protein OS=Sus scrofa OX=9823 PE=3 SV=1		0.006	0.972	2	1	2	0	1	435	49.3	9.52	4.24	1	0	2.461	1.703	1.445	1.3	0.77	0.53	0.90368	0.717091	0.932334	82.8	203.8	141	1
A0A5G2Q9I5	Sec1 family domain containing 1 OS=Sus scrofa OX=9823 GN=SCFD1 PE=1 SV=2	SCFD1	0	1.666	3	1	2	0	1	664	75.1	6.35	0	1	0	6.141	3.432	1.79	2.62	1.78	0.84	0.20357	0.641039	0.645743	19	116.5	65.1	1
A0A8D0RN93	Large ribosomal subunit protein eL8 OS=Sus scrofa OX=9823 PE=3 SV=1		0	9.552	10	3	11	0	3	367	41.3	11.05	12.05	3	0	1.305	0.964	1.353	0.38	-0.05	0.44	0.719686	0.630883	0.239185	126.2	164.6	121.7	1
A0A8D1D8B1	Saposin B-type domain-containing protein OS=Sus scrofa OX=9823 GN=CNPY2 PE=3 SV=1	CNPY2	0	2.606	5	1	2	0	1	206	23.5	5.25	5.15	1	0	0.784	0.476	1.649	-0.35	-1.07	0.72	0.95018	0.488893	0.668043	124.6	97.7	59.3	1
A0A8D1NNL0	Endoplasmic reticulum resident protein 29 OS=Sus scrofa OX=9823 PE=4 SV=1		0	1.597	4	1	1	0	1	261	29.2	7.36	2.27	1	0	1.631	1.151	1.416	0.71	0.2	0.5	0.0864284	0.473724	0.504206	66	107.7	76	1
A0A480K5T0	26S proteasome non-ATPase regulatory subunit 11 (Fragment) OS=Sus scrofa OX=9823 PE=3 SV=1		0	3.037	3	1	2	0	1	432	49	8.38	4.9	1	0	0.789	0.597	1.321	-0.34	-0.74	0.4	0.926271	0.564266	0.362593	53	41.8	31.6	1
A0A5G2QR28	3-hydroxyisobutyrate dehydrogenase, mitochondrial OS=Sus scrofa OX=9823 GN=HIBADH PE=1 SV=2	HIBADH	0	1.905	3	1	1	0	1	380	40.3	8.19	2.18	1	0	0.506	0.368	1.376	-0.98	-1.44	0.46	0.536092	0.199824	0.743449	37.6	19	13.8	1
A0A4X1T6H3	L-lactate dehydrogenase OS=Sus scrofa OX=9823 GN=LDHA PE=3 SV=1	LDHA	0	3.276	2	1	2	0	1	442	47.9	8.94	5.67	1	0	1.661	1.007	1.65	0.73	0.01	0.72	0.694711	0.892178	0.430589	37.4	62.2	37.7	1
A0A4X1TVG9	Serotransferrin OS=Sus scrofa OX=9823 PE=3 SV=1		0	8.193	6	4	8	0	4	741	81.9	7.14	16.71	4	0	1.043	0.784	1.33	0.06	-0.35	0.41	0.810058	0.735137	0.380779	129.3	134.9	101.4	1
A0A8D0YF07	Very long-chain specific acyl-CoA dehydrogenase, mitochondrial OS=Sus scrofa OX=9823 GN=ACADVL PE=3 SV=1	ACADVL	0	3.326	1	1	2	0	1	886	94.5	9.17	5.52	1	0	1.009	0.721	1.401	0.01	-0.47	0.49	0.894849	0.921868	0.68839	138.6	139.9	99.9	1
A0A8D0LK00	Glyoxylate reductase/hydroxypyruvate reductase OS=Sus scrofa OX=9823 PE=3 SV=1		0.005	0.936	3	1	1	0	1	329	35.8	6.55	2.64	1	0	0.984	0.453	2.173	-0.02	-1.14	1.12	0.997804	0.497087	0.462066	157.1	154.5	71.1	1
A0A8D0RIZ9	Tumor protein D52 OS=Sus scrofa OX=9823 PE=3 SV=1		0	3.17	4	1	1	0	1	247	26.9	5.19	2.93	1	0	2.109	0.848	2.486	1.08	-0.24	1.31	0.0939495	0.958863	0.0584074	197.4	416.3	167.4	1
A0A8D0IDW6	Large ribosomal subunit protein eL28 OS=Sus scrofa OX=9823 PE=3 SV=1		0	2.081	4	1	5	0	1	253	28.2	11.4	6.42	1	0	1.058	0.66	1.602	0.08	-0.6	0.68	0.436795	0.377542	0.0507713	295.2	312.3	194.9	1
A0A8D0NC99	Small ribosomal subunit protein uS5 OS=Sus scrofa OX=9823 PE=3 SV=1		0	2.23	3	1	5	0	1	370	39.7	10.02	2.03	1	0	1.24	0.94	1.32	0.31	-0.09	0.4	0.726182	0.584124	0.216318	72.7	90.2	68.3	1
A0A4X1SET8	Lymphocyte cytosolic protein 1 OS=Sus scrofa OX=9823 GN=LCP1 PE=4 SV=1	LCP1	0	2.08	2	1	1	0	1	676	75	5.48	2.08	1	0	1.388	0.98	1.416	0.47	-0.03	0.5	0.318448	0.90567	0.537962	37.8	52.5	37.1	1
A0A8D0J3X2	Myotrophin OS=Sus scrofa OX=9823 PE=4 SV=1		0	4.553	6	1	4	0	1	273	28.9	9.64	11.16	1	0	1.661	1.053	1.577	0.73	0.07	0.66	0.479781	0.928306	0.696075	39.4	65.4	41.4	1
A0A480ILX3	Alpha-amylase OS=Sus scrofa OX=9823 PE=3 SV=1		0	53.177	22	9	111	0	1	511	57.1	6.96	248.39	9	9	1.049	1.488	0.705	0.07	0.57	-0.51	0.945624	0.813376	0.628419	6410.7	6722.6	9541.4	1
A0A4X1SRP5	ATP synthase subunit d, mitochondrial OS=Sus scrofa OX=9823 PE=3 SV=1		0.006	0.981	5	1	1	0	1	171	19.7	5.9	2.13	1	0	0.779	2.292	0.34	-0.36	1.2	-1.56	0.793951	0.153885	0.39657	28.7	22.3	65.7	1
A0A8D0NXJ1	Malate dehydrogenase OS=Sus scrofa OX=9823 PE=3 SV=1		0	5.204	3	1	2	0	1	395	42	9.19	6.61	1	0	0.586	1.016	0.577	-0.77	0.02	-0.79	0.958451	0.928285	0.797769	294.2	172.5	298.9	1
B7TJ02	Thymosin beta OS=Sus scrofa OX=9823 GN=TMSB4X PE=2 SV=1	TMSB4X	0	8.021	55	3	7	0	3	44	5.1	4.72	14.79	3	0	0.419	0.759	0.552	-1.26	-0.4	-0.86	0.0797159	0.551878	0.404662	1197.6	501.2	908.4	1
A0A4X1TPT6	Annexin OS=Sus scrofa OX=9823 GN=ANXA2 PE=3 SV=1	ANXA2	0	1.685	2	1	2	0	1	419	47.6	8.73	0	1	0	1.186	1.659	0.715	0.25	0.73	-0.48	0.145083	0.323092	0.856085	17.5	20.7	29	1
A0A4X1SQL6	mannose-1-phosphate guanylyltransferase OS=Sus scrofa OX=9823 GN=GMPPB PE=3 SV=1	GMPPB	0	4.728	6	2	4	0	2	360	39.8	6.52	7.56	2	0	1.22	2.109	0.578	0.29	1.08	-0.79	0.960729	0.555056	0.715701	65.4	79.8	138	1
A0A8D1EC60	Fructose-1,6-bisphosphatase 1 OS=Sus scrofa OX=9823 PE=3 SV=1		0	1.874	3	1	1	0	1	338	36.7	7.3	2.33	1	0	0.575	2.387	0.241	-0.8	1.26	-2.05	0.285185	0.981954	0.365373	24.6	14.1	58.6	1
A0A4X1UT70	3-hydroxyacyl-CoA dehydrogenase OS=Sus scrofa OX=9823 GN=HADH PE=3 SV=1	HADH	0	1.209	2	1	3	0	1	340	37.4	9.47	4.98	1	0	0.802	1.289	0.622	-0.32	0.37	-0.68	0.568884	0.972706	0.442176	449.6	360.5	579.4	1
A0A480KXE8	Maltase-glucoamylase, intestinal OS=Sus scrofa OX=9823 PE=3 SV=1		0	1.273	1	1	2	0	1	1826	206.8	5.2	0	1	0	1.111	1.729	0.643	0.15	0.79	-0.64	0.929371	0.413757	0.620687	46.4	51.6	80.3	1
A0A5S6G4N7	Thymosin beta-10 OS=Sus scrofa OX=9823 GN=TMSB10 PE=1 SV=1	TMSB10	0	2.377	12	1	2	0	1	105	11.5	9.76	5.42	1	0	0.731	1.132	0.646	-0.45	0.18	-0.63	0.991318	0.900455	0.841398	480	351	543.6	1
A0A4X1SJK6	Dehydrogenase/reductase SDR family member 4 OS=Sus scrofa OX=9823 GN=DHRS4 PE=3 SV=1	DHRS4	0	2.479	3	1	2	0	1	316	33.9	9	4.66	1	0	0.781	1.428	0.547	-0.36	0.51	-0.87	0.957008	0.848199	0.690357	197.8	154.5	282.5	1
A0A4X1UXP5	Proteasome subunit alpha type OS=Sus scrofa OX=9823 GN=PSMA7 PE=3 SV=1	PSMA7	0	1.532	4	1	3	0	1	248	27.8	8.68	7.82	1	0	0.591	0.854	0.692	-0.76	-0.23	-0.53	0.59584	0.995118	0.540351	290.1	171.5	247.9	1
A0A8D0V1Q7	Epoxide hydrolase N-terminal domain-containing protein OS=Sus scrofa OX=9823 PE=3 SV=1		0.001	1.124	2	1	1	0	1	548	62.9	8.88	1.9	1	0	0.839	1.27	0.661	-0.25	0.34	-0.6	0.980192	0.999724	0.984528	55.3	46.4	70.2	1
A0A480JRW3	NADH dehydrogenase [ubiquinone] 1 subunit C2 OS=Sus scrofa OX=9823 GN=NDUFC2 PE=1 SV=1	NDUFC2	0	1.296	9	1	2	0	1	122	14.3	9.23	0	1	0	0.915	1.342	0.682	-0.13	0.42	-0.55	0.77125	0.895026	0.967909	414.8	379.4	556.6	1
A0A4X1TM83	Prostaglandin reductase 2 OS=Sus scrofa OX=9823 GN=PTGR2 PE=1 SV=1	PTGR2	0	1.813	3	1	1	0	1	351	38.3	5.52	2.38	1	0	2.378	3.925	0.606	1.25	1.97	-0.72	0.384581	0.0812496	0.582056	12.9	30.8	50.8	1
A0A4X1T166	Carboxypeptidase B OS=Sus scrofa OX=9823 GN=CPB1 PE=3 SV=1	CPB1	0	15.575	21	5	18	0	5	417	47.5	5.4	43.47	5	0	0.673	1.477	0.455	-0.57	0.56	-1.13	0.999988	0.627099	0.6243	1104.9	743.4	1632.1	1
A0A287AL76	Coatomer subunit delta OS=Sus scrofa OX=9823 GN=ARCN1 PE=1 SV=3	ARCN1	0	6.278	4	2	3	0	2	620	68.6	6.19	9.81	2	0	0.95	1.438	0.661	-0.07	0.52	-0.6	0.66975	0.491498	0.950747	609.7	579	876.6	1
A0A0B8RZA9	Proliferation-associated 2G4, 38kDa OS=Sus scrofa domesticus OX=9825 GN=PA2G4 PE=3 SV=1	PA2G4	0	1.442	2	1	3	0	1	394	43.8	6.55	7.26	1	0	1.002	1.499	0.669	0	0.58	-0.58	0.661289	0.266413	0.733219	579.5	581	868.9	1
A0A8D1I7U1	ATP synthase subunit alpha OS=Sus scrofa OX=9823 PE=3 SV=1		0	6.804	4	2	5	0	2	570	61.6	9.2	11.45	2	0	0.45	1.163	0.387	-1.15	0.22	-1.37	0.856746	0.97957	0.75271	685.4	308.2	796.8	1
A0A8D0TUP5	Zinc finger Ran-binding domain-containing protein 2 OS=Sus scrofa OX=9823 GN=ZRANB2 PE=3 SV=1	ZRANB2	0.001	1.202	3	1	3	0	1	341	39.1	9.8	2.1	1	0	0.666	1.063	0.627	-0.59	0.09	-0.67	0.339078	0.656085	0.0852308	86.6	57.7	92.1	1
A0A8D0QCH4	Phosphoglucomutase-1 OS=Sus scrofa OX=9823 GN=PGM1 PE=3 SV=1	PGM1	0	6.752	5	2	5	0	2	599	65.6	7.72	9.25	2	0	0.893	1.77	0.504	-0.16	0.82	-0.99	0.835496	0.880059	0.555591	194.2	173.4	343.8	1
A0A4X1W0Z5	Methanethiol oxidase OS=Sus scrofa OX=9823 PE=3 SV=1		0	6.669	4	2	14	0	2	519	57.2	7.84	37.96	2	0	0.987	1.74	0.567	-0.02	0.8	-0.82	0.891003	0.814402	0.546233	952.3	940.2	1657	1
A0A480U2E1	Serpin H1 (Fragment) OS=Sus scrofa OX=9823 PE=3 SV=1		0	3.266	3	1	2	0	1	498	54.9	8.97	5.62	1	0	1.094	2.269	0.482	0.13	1.18	-1.05	0.395403	0.107128	0.66682	71	77.7	161.1	1
A0A8D1T2E1	Protein SET OS=Sus scrofa OX=9823 GN=SET PE=3 SV=1	SET	0	2.066	3	1	3	0	1	368	42.6	4.55	8.11	1	0	0.848	1.269	0.668	-0.24	0.34	-0.58	0.928894	0.931338	0.752462	173.8	147.4	220.6	1
A0A8D0UM07	Ig-like domain-containing protein OS=Sus scrofa OX=9823 PE=4 SV=1		0	1.909	6	1	2	0	1	180	19.1	6.11	4.39	1	0	0.9	1.265	0.712	-0.15	0.34	-0.49	0.984962	0.936963	0.982565	75.7	68.1	95.7	1
A0A8D0I944	Chromogranin-A OS=Sus scrofa OX=9823 PE=3 SV=1		0	2.872	4	2	4	0	2	531	58.9	4.92	4.43	2	0	0.872	1.142	0.763	-0.2	0.19	-0.39	0.4039	0.784588	0.15329	220.3	192.1	251.6	1
A0A4X1UDE2	2,4-dienoyl-CoA reductase [(3E)-enoyl-CoA-producing] OS=Sus scrofa OX=9823 GN=DECR1 PE=3 SV=1	DECR1	0	11.006	12	3	6	0	3	359	39	9.36	13.85	3	0	0.76	1.156	0.658	-0.4	0.21	-0.6	0.974323	0.997456	0.956243	221.3	168.2	255.8	1
A0A8D1JCS4	Alpha-2-macroglobulin OS=Sus scrofa OX=9823 GN=A2M PE=3 SV=1	A2M	0	6.965	2	2	5	0	2	1526	169.4	6.13	12.95	2	0	0.593	0.807	0.735	-0.75	-0.31	-0.44	0.171979	0.192863	0.997017	1108.9	658.1	895.3	1
A0A4X1TJL1	Alpha-amylase OS=Sus scrofa OX=9823 PE=3 SV=1		0	48.119	20	8	100	0	1	510	56.9	6.77	217.15	8	0	5.688	10.189	0.558	2.51	3.35	-0.84	0.228154	0.682731	0.649221	54.2	308.2	552.1	1
A0A480Y7C5	Amine oxidase OS=Sus scrofa OX=9823 PE=3 SV=1		0	2.138	2	1	2	0	1	542	60.6	8.43	4.67	1	0	1.049	1.493	0.702	0.07	0.58	-0.51	0.999659	0.610088	0.59526	338.3	354.8	505.2	1
A0A8D1IEW7	Uncharacterized protein OS=Sus scrofa OX=9823 PE=3 SV=1		0	1.358	5	1	1	0	1	148	16	10.11	2.7	1	0	1.106	1.601	0.691	0.15	0.68	-0.53	0.97716	0.330853	0.247789	126.1	139.6	202	1
A0A5G2Q9S0	Nucleoside diphosphate kinase OS=Sus scrofa OX=9823 GN=NME2 PE=1 SV=1	NME2	0	2.309	4	2	3	0	2	404	43.4	11.24	4.62	2	0	0.828	1.308	0.633	-0.27	0.39	-0.66	0.344159	0.926901	0.201503	145	120.1	189.6	1
A0A8D1MHM6	Adenosylhomocysteinase OS=Sus scrofa OX=9823 PE=3 SV=1		0	3.294	2	2	8	0	2	658	71.6	6.92	13.12	2	0	1.082	2.051	0.527	0.11	1.04	-0.92	0.994633	0.341313	0.298139	481.9	521.3	988.3	1
A0A8W4FFK2	Stathmin OS=Sus scrofa OX=9823 GN=STMN1 PE=1 SV=1	STMN1	0	2.31	10	2	2	0	2	224	25.3	8.13	0	2	0	0.645	0.918	0.703	-0.63	-0.12	-0.51	0.21013	0.766127	0.532271	30.2	19.5	27.7	1
A0A8D1YKV8	Ig-like domain-containing protein OS=Sus scrofa OX=9823 PE=3 SV=1		0	2.528	3	1	3	0	1	331	37.3	6.05	6.97	1	0	0.929	1.291	0.72	-0.11	0.37	-0.47	0.941092	0.662194	0.468178	198.5	184.5	256.4	1
A0A4X1W2Q8	phosphopyruvate hydratase OS=Sus scrofa OX=9823 PE=3 SV=1		0	19.997	8	5	23	0	5	589	63.7	9.47	37.5	5	0	0.543	1.084	0.501	-0.88	0.12	-1	0.0579543	0.997878	0.0519876	2229.6	1211.4	2415.9	1
A0A4X1UV52	Insulin degrading enzyme OS=Sus scrofa OX=9823 GN=IDE PE=3 SV=1	IDE	0.006	0.941	1	1	2	0	1	1019	117.9	6.86	0	1	0	1.282	1.991	0.644	0.36	0.99	-0.64	0.512404	0.130802	0.609123	43.5	55.8	86.6	1
A0A4X1VW52	Leukotriene C4 synthase OS=Sus scrofa OX=9823 GN=LTC4S PE=3 SV=1	LTC4S	0	3.346	8	1	4	0	1	175	19.2	8.37	11.32	1	0	0.609	1.753	0.347	-0.72	0.81	-1.53	0.871388	0.617013	0.89391	77.9	47.4	136.5	1
A0A8D0WV45	Quinone oxidoreductase OS=Sus scrofa OX=9823 GN=CRYZ PE=3 SV=1	CRYZ	0	5.416	6	2	4	0	2	330	35.2	8.22	7.94	2	0	0.688	0.97	0.71	-0.54	-0.04	-0.5	0.535578	0.998949	0.510486	328.9	226.3	319	1
P00503	Aspartate aminotransferase, cytoplasmic OS=Sus scrofa OX=9823 GN=GOT1 PE=1 SV=3	GOT1	0	4.749	3	1	5	0	1	413	46.4	7.2	15.16	1	0	0.636	1.444	0.441	-0.65	0.53	-1.18	0.546358	0.758607	0.213676	366.4	233.2	529.2	1
A0A8D0VAT3	4-trimethylaminobutyraldehyde dehydrogenase OS=Sus scrofa OX=9823 GN=ALDH9A1 PE=3 SV=1	ALDH9A1	0	7.497	4	2	8	0	2	596	64.7	8.28	21.96	2	0	0.68	1.297	0.524	-0.56	0.37	-0.93	0.355176	0.73081	0.111723	801.2	544.8	1038.8	1
A0A4X1V3T5	Proteasome subunit beta OS=Sus scrofa OX=9823 GN=PSMB5 PE=3 SV=1	PSMB5	0	2.258	4	1	2	0	1	275	30.1	6.93	2.34	1	0	0.814	1.359	0.599	-0.3	0.44	-0.74	0.759787	0.509874	0.194619	99.8	81.3	135.6	1
A0A4X1SSR6	Catalase OS=Sus scrofa OX=9823 GN=CAT PE=1 SV=1	CAT	0	1.577	3	1	1	0	1	550	62.5	6.81	0	1	0	0.527	0.898	0.587	-0.92	-0.16	-0.77	0.552251	0.754645	0.214702	75.4	39.7	67.6	1
A0A8D1H8T6	Succinate-semialdehyde dehydrogenase OS=Sus scrofa OX=9823 PE=3 SV=1		0	4.427	4	2	5	0	1	539	57.9	8.37	10.41	2	1	0.779	1.165	0.669	-0.36	0.22	-0.58	0.258893	0.769863	0.0853651	588.6	458.7	685.5	1
A0A4X1VY02	Carboxypeptidase A1 OS=Sus scrofa OX=9823 GN=CPA5 PE=3 SV=1	CPA5 CPA1	0	2.774	3	1	2	0	1	436	49	7.11	5.18	1	0	0.966	1.274	0.758	-0.05	0.35	-0.4	0.901073	0.297276	0.154091	185	178.6	235.7	1
D0G784	Phosphoglycerate kinase (Fragment) OS=Sus scrofa OX=9823 GN=PGK1 PE=2 SV=1	PGK1	0	9.377	12	4	10	1	4	329	35.4	8.82	10.56	4	0	0.706	1.007	0.702	-0.5	0.01	-0.51	0.21289	0.878157	0.418593	689.8	487.3	694.4	1
A0A8D0V2N5	Cytosol aminopeptidase OS=Sus scrofa OX=9823 GN=LAP3 PE=3 SV=1	LAP3	0.002	1.025	1	1	2	0	1	545	58.5	6	4.83	1	0	1.176	1.894	0.621	0.23	0.92	-0.69	0.978938	0.273773	0.204686	207.3	243.8	392.5	1
A0A480N5A6	Alpha-amylase OS=Sus scrofa OX=9823 PE=3 SV=1		0	49.675	22	9	100	0	1	511	57.1	6.77	217.64	9	0	0.645	1.626	0.397	-0.63	0.7	-1.33	0.906762	0.946973	0.746131	683.1	440.6	1110.5	1
A0A8W4FJJ8	Selenoprotein M OS=Sus scrofa OX=9823 GN=SELENOM PE=3 SV=1	SELENOM	0.002	1.092	10	1	2	0	1	151	16.8	8.51	5.22	1	0	1.192	1.702	0.701	0.25	0.77	-0.51	0.685058	0.242755	0.671923	159.2	189.8	270.9	1
A0A8D0MCD5	VWFA domain-containing protein OS=Sus scrofa OX=9823 PE=3 SV=1		0	1.364	1	1	2	0	1	1073	115.6	8.88	0	1	0	0.696	1.174	0.593	-0.52	0.23	-0.75	0.849291	0.985037	0.922921	77.2	53.8	90.7	1
A0A8D0P641	thioredoxin-dependent peroxiredoxin OS=Sus scrofa OX=9823 GN=PRDX4 PE=3 SV=1	PRDX4	0	1.991	3	1	3	0	1	309	34.8	9.8	6.35	1	0	1.332	2.825	0.471	0.41	1.5	-1.08	1	0.907563	0.907453	169.8	226.2	479.8	1
A0A287AV07	acetyl-CoA C-acetyltransferase OS=Sus scrofa OX=9823 GN=ACAT2 PE=1 SV=1	ACAT2	0	1.301	2	1	1	0	1	447	46.3	7.66	2.47	1	0	0.696	1.165	0.597	-0.52	0.22	-0.74	0.531846	0.772465	0.213491	185.5	129	216.1	1
A0A4X1T1G5	RNA exonuclease 2 OS=Sus scrofa OX=9823 GN=REXO2 PE=3 SV=1	REXO2	0.002	1.031	4	1	2	0	1	237	26.9	7.43	0	1	0	0.716	0.934	0.767	-0.48	-0.1	-0.38	0.685633	0.999873	0.676602	38.1	27.3	35.6	1
F1SCC9	Serpin domain-containing protein OS=Sus scrofa OX=9823 GN=LOC106504545 PE=3 SV=3	LOC106504545	0	4.543	4	1	2	1	1	339	37.8	6.46	7.48	1	0	1.123	1.467	0.766	0.17	0.55	-0.39	0.845777	0.491376	0.814186	177.5	199.3	260.3	1
A0A4X1SXB9	peptidylprolyl isomerase OS=Sus scrofa OX=9823 GN=FKBP5 PE=4 SV=1	FKBP5	0	1.693	2	1	2	0	1	493	55.5	6.28	4.54	1	0	0.854	1.223	0.698	-0.23	0.29	-0.52	0.676284	0.284789	0.745768	204.8	174.9	250.5	1
A0A5G2QI26	Aminopeptidase N OS=Sus scrofa OX=9823 GN=ANPEP PE=1 SV=1	ANPEP	0	1.859	1	1	4	0	1	1017	114.5	5.34	9.89	1	0	0.82	1.186	0.691	-0.29	0.25	-0.53	0.985289	0.665731	0.567896	360.8	295.6	428	1
A0A8D0QJL0	PWWP domain-containing protein OS=Sus scrofa OX=9823 PE=4 SV=1		0	2.698	8	2	2	0	2	253	27.9	4.69	2.18	2	0	1.029	1.346	0.765	0.04	0.43	-0.39	0.702209	0.766485	0.993279	127.8	131.5	171.9	1
A0A8D1JDH0	Uncharacterized protein OS=Sus scrofa OX=9823 PE=3 SV=1		0	7.646	7	4	14	0	3	1151	126.4	5.91	30.12	4	0	0.715	0.948	0.753	-0.48	-0.08	-0.41	0.243836	0.99748	0.220501	1922.7	1373.9	1823.7	1
A0A8D0Y834	chymotrypsin OS=Sus scrofa OX=9823 GN=LOC100621820 PE=4 SV=1	LOC100621820	0	3.599	3	1	9	0	1	263	27.7	5.52	21.54	1	0	1.796	2.9	0.619	0.84	1.54	-0.69	0.703341	0.082447	0.296119	1032.3	1853.7	2993.3	1
A0A8D0Z3F2	Phosphoglycerate mutase OS=Sus scrofa OX=9823 PE=3 SV=1		0.001	1.154	3	1	2	0	1	262	29.7	6.65	5.12	1	0	0.405	0.566	0.716	-1.3	-0.82	-0.48	0.280474	0.213122	0.980926	285.5	115.7	161.6	1
A0A5G2QRH4	ATP-dependent (S)-NAD(P)H-hydrate dehydratase OS=Sus scrofa OX=9823 GN=NAXD PE=1 SV=1	NAXD CARKD	0	2.527	4	1	3	0	1	380	40.3	9.6	2.52	1	0	1.23	1.939	0.634	0.3	0.96	-0.66	0.862124	0.423096	0.204886	19	23.4	36.8	1
A0A8D0M8V9	Branched-chain-amino-acid aminotransferase OS=Sus scrofa OX=9823 GN=BCAT1 PE=3 SV=1		0	7.053	9	3	6	0	3	420	47.2	5.14	13.12	3	0	1.196	1.635	0.731	0.26	0.71	-0.45	0.975691	0.756333	0.868412	619.3	740.4	1012.5	1
A0A8D0UAX3	Farnesyl pyrophosphate synthase OS=Sus scrofa OX=9823 GN=FDPS PE=3 SV=1	FDPS	0.002	1.113	2	1	1	0	1	421	48.6	6.46	2.06	1	0	0.776	1.086	0.715	-0.37	0.12	-0.48	0.506771	0.986629	0.421521	87.6	68	95.1	1
A0A8D0VUG3	Enoyl-CoA hydratase, mitochondrial OS=Sus scrofa OX=9823 PE=3 SV=1		0	3.402	3	1	4	0	1	329	34.3	8.76	11.1	1	0	2.578	4.259	0.605	1.37	2.09	-0.72	0.387834	0.229651	0.92509	181.3	467.5	772.3	1
A0A4X1TA12	ATP synthase subunit b OS=Sus scrofa OX=9823 PE=3 SV=1		0	3.711	3	1	4	0	1	294	33	9.51	10.53	1	0	1.007	1.557	0.646	0.01	0.64	-0.63	0.963653	0.703721	0.847813	175.9	177.1	273.9	1
A0A4X1TA40	Aldehyde dehydrogenase, mitochondrial OS=Sus scrofa OX=9823 GN=ALDH2 PE=3 SV=1	ALDH2	0	1.843	1	1	2	0	1	537	59.3	8.16	4.59	1	0	0.952	3.671	0.259	-0.07	1.88	-1.95	0.974238	0.354817	0.262401	51	48.6	187.3	1
A0A4X1UDS8	1-alkyl-2-acetylglycerophosphocholine esterase OS=Sus scrofa OX=9823 GN=IAH1 PE=4 SV=1	IAH1	0.001	1.122	3	1	1	0	1	255	28	8.56	2.43	1	0	0.64	1.09	0.587	-0.64	0.12	-0.77	0.982636	0.365197	0.456344	42.4	27.1	46.2	1
A0A286ZUW0	glutamine--fructose-6-phosphate transaminase (isomerizing) OS=Sus scrofa OX=9823 GN=GFPT1 PE=1 SV=2	GFPT1	0	4.232	3	2	4	0	2	704	79.2	7.03	9.84	2	0	0.586	1.416	0.414	-0.77	0.5	-1.27	0.679083	0.815169	0.340338	269.7	158.1	381.8	1
A0A8D0Y9I5	Serine and arginine rich splicing factor 3 OS=Sus scrofa OX=9823 GN=SRSF3 PE=3 SV=1	SRSF3	0	1.762	10	1	4	0	1	164	19.3	11.65	2.24	1	0	1.506	2.782	0.541	0.59	1.48	-0.89	0.825994	0.250863	0.53774	71.1	107	197.7	1
A0A480TCL8	Alpha-1-acid glycoprotein OS=Sus scrofa OX=9823 PE=3 SV=1		0	1.417	4	1	4	0	1	203	23	6.21	7.69	1	0	0.672	1.027	0.654	-0.57	0.04	-0.61	0.264822	0.633413	0.757692	713.9	479.8	733.3	1
A0A5S6GXN2	Cell division cycle 42 OS=Sus scrofa OX=9823 GN=CDC42 PE=4 SV=1	CDC42	0	2.264	6	1	3	0	1	197	22.2	7.97	7.06	1	0	0.9	1.27	0.708	-0.15	0.34	-0.5	0.988077	0.515823	0.602268	268.1	241.2	340.4	1
A0A4X1W7F8	Cytoskeleton-associated protein 4 OS=Sus scrofa OX=9823 GN=CKAP4 PE=4 SV=1	CKAP4	0	8.108	4	2	4	0	2	592	64.7	5.73	13.17	2	0	0.898	1.277	0.703	-0.16	0.35	-0.51	0.998081	0.935782	0.955187	365.7	328.4	467.2	1
A0A4X1TFG9	Prothymosin alpha OS=Sus scrofa OX=9823 GN=PTMA PE=3 SV=1	PTMA	0	2.415	5	1	2	0	1	279	30.4	4.64	2.81	1	0	0.807	1.296	0.622	-0.31	0.37	-0.68	0.478516	0.870662	0.245506	63.6	51.3	82.5	1
A0A8D0X618	RNA helicase OS=Sus scrofa OX=9823 GN=DHX15 PE=3 SV=1	DHX15	0	2.63	2	2	5	0	2	844	95.9	8.43	3.94	2	0	0.625	1.395	0.448	-0.68	0.48	-1.16	0.960445	0.299191	0.201117	182.6	114.1	254.8	1
A0A8W4FQE3	Proliferating cell nuclear antigen OS=Sus scrofa OX=9823 GN=PCNA PE=1 SV=1	PCNA	0	3.354	5	1	2	0	1	272	30	4.79	5.87	1	0	0.861	1.205	0.714	-0.22	0.27	-0.49	0.998214	0.110226	0.121121	145.1	124.9	174.8	1
A0A4X1VA84	Thioredoxin domain-containing protein OS=Sus scrofa OX=9823 PE=3 SV=1		0	8.02	10	2	7	0	2	229	25.6	8.98	8.07	2	0	0.66	1.191	0.554	-0.6	0.25	-0.85	0.590819	0.906549	0.360317	605.3	399.2	721.1	1
A0A5G2QD86	Signal recognition particle receptor subunit beta OS=Sus scrofa OX=9823 GN=SRPRB PE=1 SV=1	SRPRB	0	3.211	4	1	3	0	1	343	37.9	9.72	7.04	1	0	0.412	1.036	0.398	-1.28	0.05	-1.33	0.756512	0.938958	0.923497	44.3	18.3	45.9	1
A0A8D1HN75	Fructose-bisphosphate aldolase OS=Sus scrofa OX=9823 GN=ALDOA PE=3 SV=1	ALDOA	0	9.789	8	3	8	0	3	536	57.4	9.11	23.06	3	0	0.981	1.367	0.718	-0.03	0.45	-0.48	0.967075	0.66103	0.515267	1243.4	1219.6	1699.3	1
A0A8D0HTF5	aldehyde dehydrogenase (NAD(+)) OS=Sus scrofa OX=9823 GN=ALDH7A1 PE=3 SV=1		0	13.332	6	2	3	0	2	562	60.8	7.64	10.09	2	0	1.59	2.307	0.689	0.67	1.21	-0.54	0.327286	0.200225	0.938889	39.3	62.4	90.6	1
A0A8D0WGL9	Dolichyl-diphosphooligosaccharide--protein glycosyltransferase subunit STT3A OS=Sus scrofa OX=9823 PE=3 SV=1		0	4.078	3	2	2	0	2	768	87	8.05	5.47	2	0	0.58	1.253	0.463	-0.79	0.33	-1.11	0.828699	0.772463	0.994116	231.4	134.2	290	1
A0A287A2F9	Transcription elongation factor OS=Sus scrofa OX=9823 GN=TCEA1 PE=1 SV=2	TCEA1	0.002	1.03	4	1	1	0	1	362	40.2	8.6	0	1	0	1.114	1.452	0.767	0.16	0.54	-0.38	0.953426	0.724857	0.549737	60.6	67.5	88.1	1
A0A8D0PCZ9	Serine/threonine-protein phosphatase OS=Sus scrofa OX=9823 GN=PPP3CA PE=3 SV=1	PPP3CA	0	1.742	2	1	1	0	1	553	61.9	5.72	3.13	1	0	0.896	1.457	0.615	-0.16	0.54	-0.7	0.993024	0.239251	0.201964	183.1	164.1	266.8	1
F1S2E3	Peptidyl-prolyl cis-trans isomerase OS=Sus scrofa OX=9823 GN=PPIF PE=1 SV=2	PPIF	0	1.42	5	1	1	0	1	237	25.2	9.47	0	1	0	0.437	0.867	0.504	-1.19	-0.21	-0.99	0.510712	0.993044	0.448338	40.5	17.7	35.1	1
A0A8D0QCX3	guanidinoacetate N-methyltransferase OS=Sus scrofa OX=9823 GN=GAMT PE=4 SV=1	GAMT	0	1.56	4	1	2	0	1	267	29.5	6.43	0	1	0	1.011	0.785	1.288	0.02	-0.35	0.36	0.330939	0.329261	0.0288116	61.8	62.4	48.5	1
A0A8D0HWN0	3-oxoacyl-[acyl-carrier-protein] synthase, mitochondrial OS=Sus scrofa OX=9823 PE=3 SV=1	OXSM	0	2.863	3	1	2	0	1	461	49.1	7.96	2.12	1	0	1.576	1.023	1.541	0.66	0.03	0.62	0.0143596	0.997522	0.012729	27.3	43	27.9	1
A0A8D1JLX5	Large ribosomal subunit protein uL23 OS=Sus scrofa OX=9823 PE=3 SV=1	RPL23A	0	4.636	12	2	3	0	2	169	19.2	10.35	9.45	2	0	2.061	0.784	2.627	1.04	-0.35	1.39	0.0581195	0.983477	0.0428073	287.9	593.3	225.8	1
A0A8D0KBV0	Annexin OS=Sus scrofa OX=9823 PE=3 SV=1	ANXA11	0.001	1.17	4	1	2	0	1	340	38.3	7.74	0	1	0	2.614	1.701	1.537	1.39	0.77	0.62	0.0357596	0.993898	0.0431113	24	62.8	40.9	1
A0A0B8RT83	SERPINE1 mRNA binding protein 1 OS=Sus scrofa domesticus OX=9825 GN=SERBP1 PE=3 SV=1	SERBP1	0	5.144	6	2	3	0	2	407	44.8	8.54	8.73	2	0	1.29	0.765	1.686	0.37	-0.39	0.75	0.886803	0.0747721	0.0328008	514.1	663	393.3	1
A0A8D0T512	TPD52 like 2 OS=Sus scrofa OX=9823 PE=3 SV=1	TPD52L2	0	2.356	3	1	1	0	1	336	36	9.45	2.87	1	0	1.648	0.852	1.935	0.72	-0.23	0.95	0.158408	0.757389	0.0469742	55.1	90.8	46.9	1
A0A8D1M4N8	Peroxiredoxin-5 OS=Sus scrofa OX=9823 GN=PRDX5 PE=3 SV=1	PRDX5	0	4.961	31	3	4	0	3	162	17.3	6.55	5.9	3	0	3.28	1.185	2.768	1.71	0.25	1.47	0.0257358	0.972539	0.0384497	8.5	28	10.1	1
A0A4X1WBE0	Exportin 1 OS=Sus scrofa OX=9823 GN=XPO1 PE=1 SV=1	XPO1	0	1.352	1	1	1	0	1	1071	123	6.11	2.27	1	0	0.949	0.663	1.431	-0.08	-0.59	0.52	0.84036	0.122988	0.0466697	34.2	32.5	22.7	1

## Sheet: Table 2
Supplementary Table 2. Differentially regulated proteins in the pancreas of S. scrofa after treatment with a low dose of PET (LD_PET)
Accession	Description	Protein abbrev.	Exp. q-value: Combined	Sum PEP Score	Coverage [%]	# Peptides	# PSMs	# Protein Unique Peptides	# Unique Peptides	# AAs	MW [kDa]	calc. pI	Score Sequest HT: Sequest HT	# Peptides (by Search Engine): Sequest HT	# Razor Peptides	Abundance Ratio: (HD_PET) / (Control)	Abundance Ratio: (LD_PET) / (Control)	Abundance Ratio: (HD_PET) / (LD_PET)	Abundance Ratio (log2): (HD_PET) / (Control)	Abundance Ratio (log2): (LD_PET) / (Control)	Abundance Ratio (log2): (HD_PET) / (LD_PET)	Abundance Ratio P-Value: (HD_PET) / (Control)	Abundance Ratio P-Value: (LD_PET) / (Control)	Abundance Ratio P-Value: (HD_PET) / (LD_PET)	Abundances (Grouped): Control	Abundances (Grouped): HD_PET	Abundances (Grouped): LD_PET	# Protein Groups
A0A8D1BHG0	Obg-like ATPase 1 OS=Sus scrofa OX=9823 GN=OLA1 PE=3 SV=1	OLA1	0	6.157	5	2	7	0	2	414	46.8	8	7.23	2	0	1.31	1.44	0.91	0.39	0.53	-0.14	0.0826059	0.0292482	0.827128	305.7	400.6	440.3	1
A0A8D1M3L4	Tr-type G domain-containing protein OS=Sus scrofa OX=9823 PE=4 SV=1	EEF2	0	9.133	6	5	14	0	5	885	98.3	6.99	28.93	5	0	1.248	1.309	0.953	0.32	0.39	-0.07	0.147046	0.0344582	0.682221	2639.1	3292.8	3454.4	1
A0A8D1DW76	ZP domain-containing protein OS=Sus scrofa OX=9823 PE=4 SV=1	GP2	0	5.28	6	3	7	0	3	555	60.4	5.27	11.54	3	0	0.945	2.085	0.453	-0.08	1.06	-1.14	0.696463	0.000299364	0.00114215	510.7	482.5	1065.1	1
A0A5G2QGE1	Poly(rC) binding protein 2 OS=Sus scrofa OX=9823 GN=PCBP2 PE=1 SV=1	PCBP2	0	8.27	11	4	14	0	4	366	38.6	6.79	27.36	4	0	1.561	1.892	0.825	0.64	0.92	-0.28	0.166485	0.0486884	0.751072	505.6	788.9	956.5	1
A0A8D1CP95	Agmatinase OS=Sus scrofa OX=9823 GN=AGMAT PE=3 SV=1	AGMAT	0	2.293	3	1	2	0	1	366	39	7.03	4.99	1	0	0.452	0.444	1.018	-1.14	-1.17	0.03	0.137515	0.0422609	0.773366	100	45.2	44.4	1
A0A8D1RDS5	Trypsinogen OS=Sus scrofa OX=9823 GN=LOC100302368 PE=4 SV=1	TRY	0	7.389	12	3	6	0	3	265	28.2	8.5	12.51	3	0	0.176	0.189	0.93	-2.51	-2.4	-0.1	0.0165649	0.0312092	0.9339	1075.6	189.3	203.6	1
A0A4X1VAI4	L-lactate dehydrogenase OS=Sus scrofa OX=9823 GN=LDHB PE=3 SV=1	LDHB	0	17.301	10	3	14	0	3	389	42.8	6.6	43.27	3	0	0.378	0.371	1.019	-1.4	-1.43	0.03	0.239845	0.0446454	0.580374	694.4	262.4	257.5	1

## Sheet: Table 3
Supplementary Table 3. Differentially regulated proteins in the pancreas of S. scrofa after treatment with a high dose of PET (HD_PET)
Accession	Description	Protein abbrev.	Exp. q-value: Combined	Sum PEP Score	Coverage [%]	# Peptides	# PSMs	# Protein Unique Peptides	# Unique Peptides	# AAs	MW [kDa]	calc. pI	Score Sequest HT: Sequest HT	# Peptides (by Search Engine): Sequest HT	# Razor Peptides	Abundance Ratio: (HD_PET) / (Control)	Abundance Ratio: (LD_PET) / (Control)	Abundance Ratio: (HD_PET) / (LD_PET)	Abundance Ratio (log2): (HD_PET) / (Control)	Abundance Ratio (log2): (LD_PET) / (Control)	Abundance Ratio (log2): (HD_PET) / (LD_PET)	Abundance Ratio P-Value: (HD_PET) / (Control)	Abundance Ratio P-Value: (LD_PET) / (Control)	Abundance Ratio P-Value: (HD_PET) / (LD_PET)	Abundances (Grouped): Control	Abundances (Grouped): HD_PET	Abundances (Grouped): LD_PET	# Protein Groups
A0A8D0TQL2	Large ribosomal subunit protein uL18 OS=Sus scrofa OX=9823 PE=3 SV=1	RPL5	0	1.324	3	1	2	0	1	337	38.7	9.42	2.18	1	0	2.127	2.487	0.855	1.09	1.31	-0.23	0.0494919	0.225807	0.63947	7.6	16.3	19	1
A0A8D0HWN0	3-oxoacyl-[acyl-carrier-protein] synthase, mitochondrial OS=Sus scrofa OX=9823 PE=3 SV=1	OXSM	0	2.863	3	1	2	0	1	461	49.1	7.96	2.12	1	0	1.576	1.023	1.541	0.66	0.03	0.62	0.0143596	0.997522	0.012729	27.3	43	27.9	1
A0A8D0KBV0	Annexin OS=Sus scrofa OX=9823 PE=3 SV=1	ANXA11	0.001	1.17	4	1	2	0	1	340	38.3	7.74	0	1	0	2.614	1.701	1.537	1.39	0.77	0.62	0.0357596	0.993898	0.0431113	24	62.8	40.9	1
A0A4X1U8L3	Fatty acid synthase OS=Sus scrofa OX=9823 PE=4 SV=1	FASN	0	5.745	2	4	6	0	4	2540	274.7	6.44	2.17	4	0	1.426	1.138	1.253	0.51	0.19	0.32	0.0494097	0.292584	0.533258	161.9	230.8	184.3	1
A0A480ZG01	Guanine nucleotide-binding protein G(I)/G(S)/G(T) subunit beta-2 OS=Sus scrofa OX=9823 PE=3 SV=1	GNB2	0	4.568	6	2	2	0	2	382	41.8	5.45	2.67	2	0	1.945	1.291	1.507	0.96	0.37	0.59	0.00915111	0.220383	0.196742	46.7	90.9	60.3	1
A0A8D0MNU5	Thioredoxin reductase 1, cytoplasmic OS=Sus scrofa OX=9823 PE=3 SV=1	TXNRD1	0	6.245	2	1	2	0	1	645	70.8	8.1	7.09	1	0	3.162	2.194	1.441	1.66	1.13	0.53	0.0324382	0.296958	0.398245	21.8	68.9	47.8	1
A0A4X1ST55	Alanine--tRNA ligase OS=Sus scrofa OX=9823 GN=AARS PE=3 SV=1	AARS1	0	7.174	3	4	8	0	4	1048	115.8	6.06	6.68	4	0	1.512	1.161	1.302	0.6	0.22	0.38	0.0349461	0.968211	0.0536379	506.7	766.2	588.3	1
A0A8D1M4N8	Peroxiredoxin-5 OS=Sus scrofa OX=9823 GN=PRDX5 PE=3 SV=1	PRDX5	0	4.961	31	3	4	0	3	162	17.3	6.55	5.9	3	0	3.28	1.185	2.768	1.71	0.25	1.47	0.0257358	0.972539	0.0384497	8.5	28	10.1	1
A0A5K1U589	Ubiquitin-like modifier-activating enzyme 1 OS=Sus scrofa OX=9823 GN=UBA1 PE=1 SV=2	UBA1	0	2.939	1	1	1	0	1	1081	120.1	5.95	2.9	1	0	1.478	1.21	1.221	0.56	0.28	0.29	0.0207522	0.493495	0.156101	65.9	97.4	79.8	1
A0A8D0TZC6	Hypoxia up-regulated protein 1 OS=Sus scrofa OX=9823 GN=HYOU1 PE=3 SV=1	HYOU1	0	5.458	3	2	2	0	2	1055	117.4	5.44	2.24	2	0	1.693	1.333	1.27	0.76	0.41	0.34	0.0401393	0.330772	0.419415	40.3	68.2	53.7	1
A0A8D1I6N1	isopentenyl-diphosphate Delta-isomerase OS=Sus scrofa OX=9823 PE=3 SV=1	IDI1	0	2.478	4	1	2	0	1	310	35.1	7.24	2.35	1	0	0.602	1.161	0.518	-0.73	0.22	-0.95	0.00392645	0.587569	0.000707983	32.8	19.7	38	1
A0A8D1RDS5	Trypsinogen OS=Sus scrofa OX=9823 GN=LOC100302368 PE=4 SV=1	TRY	0	7.389	12	3	6	0	3	265	28.2	8.5	12.51	3	0	0.176	0.189	0.93	-2.51	-2.4	-0.1	0.0165649	0.0312092	0.9339	1075.6	189.3	203.6	1
A0A287BL83	Carbonyl reductase (NADPH) OS=Sus scrofa OX=9823 GN=LOC100622246 PE=1 SV=1	CBR1	0	1.354	3	1	1	0	1	281	30.5	7.75	2.13	1	0	0.621	1.26	0.493	-0.69	0.33	-1.02	0.0120547	0.552748	0.0018473	33.6	20.9	42.4	1
I3LHC8	Dehydrogenase/reductase SDR family member 6 OS=Sus scrofa OX=9823 GN=BDH2 PE=1 SV=1	BDH2	0	9.099	16	3	8	0	3	245	26.6	6.57	19.7	3	0	0.483	0.604	0.799	-1.05	-0.73	-0.32	0.0252833	0.0920904	0.746862	957.5	462	577.9	1
A0A8D1GW51	Adaptor related protein complex 3 subunit delta 1 OS=Sus scrofa OX=9823 GN=AP3D1 PE=3 SV=1	AP3D1	0	5.838	2	2	4	0	2	1234	139.1	7.12	8.72	2	0	0.768	0.888	0.865	-0.38	-0.17	-0.21	0.0482021	0.496741	0.313593	349.2	268.2	310.3	1
A0A4X1UVA2	Glyceraldehyde-3-phosphate dehydrogenase OS=Sus scrofa OX=9823 GN=GAPDH PE=3 SV=1	GAPDH	0	3.383	7	3	5	0	3	402	43.5	8.35	11.56	3	0	0.691	0.897	0.77	-0.53	-0.16	-0.38	0.0264572	0.476663	0.2022	1664.9	1149.9	1493.4	1
A0A8D0P796	chitinase OS=Sus scrofa OX=9823 PE=3 SV=1	CHIA	0	10.07	6	3	20	0	3	500	54.8	5.15	50.06	3	0	0.381	0.761	0.5	-1.39	-0.39	-1	0.0113783	0.866486	0.0285801	5305	2019.2	4038.4	1

## Sheet: Table 4
Supplementary Table 4. Differentially regulated proteins exhibiting different patterns of abundance in comparisons between two PET doses and control
Protein ID	Protein abbrev.	Log2 FC HD_PET vs CTR	Log 2 FC LD_PET vs CTR	Shows Shift
A0A8D1JLX5	RPL23A	1.04	-0.35	Yes
A0A8D1I6N1	IDI1	-0.73	0.22	Yes
A0A8D0T512	TPD52L2	0.72	-0.23	Yes
A0A287BL83	CBR1	-0.69	0.33	Yes
A0A287AJV7	BSDC1	-0.48	0.22	Yes
A0A0B8RT83	SERBP1	0.37	-0.39	Yes
A0A8D1DW76	GP2	-0.08	1.06	Yes

## Sheet: Table 5
Supplementary Table 5. Statistically significant results of GO enrichement analysis of DRPs in the pancreas of S. scrofa after treatment with a low dose of PET (LD_PET)
GO Category	ID	Description	GeneRatio	BgRatio	pvalue	p.adjust	qvalue	geneID	Count
BP	GO:0005975	carbohydrate metabolic process	2/3	213/6295	0.00334269	0.0221319	0.00776558	LDHB/LDHB	2			Total
BP	GO:0019752	carboxylic acid metabolic process	2/3	302/6295	0.00666416	0.0221319	0.00776558	LDHB/LDHB	2		BP	8
BP	GO:0043436	oxoacid metabolic process	2/3	312/6295	0.00710578	0.0221319	0.00776558	LDHB/LDHB	2		CC	2
BP	GO:0006082	organic acid metabolic process	2/3	318/6295	0.0073773	0.0221319	0.00776558	LDHB/LDHB	2		MF	7
BP	GO:1990266	neutrophil migration	1/3	36/6295	0.0170612	0.040947	0.0143674	GP2	1
BP	GO:0097530	granulocyte migration	1/3	46/6295	0.0217658	0.0435316	0.0152742	GP2	1
BP	GO:0097529	myeloid leukocyte migration	1/3	60/6295	0.0283269	0.0485604	0.0170387	GP2	1
BP	GO:0050900	leukocyte migration	1/3	103/6295	0.0482953	0.072443	0.0254186	GP2	1
CC	GO:0016324	apical plasma membrane	1/3	62/7120	0.0259004	0.0674942	0.0355233	GP2	1
CC	GO:0045177	apical part of cell	1/3	81/7120	0.0337471	0.0674942	0.0355233	GP2	1
MF	GO:0016616	oxidoreductase activity, acting on the CH-OH group of donors, NAD or NADP as acceptor	2/6	61/6954	0.00110999	0.0175304	0.0136689	LDHB/LDHB	2
MF	GO:0016614	oxidoreductase activity, acting on CH-OH group of donors	2/6	66/6954	0.00129855	0.0175304	0.0136689	LDHB/LDHB	2
MF	GO:0003746	translation elongation factor activity	1/6	11/6954	0.00945687	0.0851119	0.066364	EEF2	1
MF	GO:0005201	extracellular matrix structural constituent	1/6	17/6954	0.0145837	0.0984398	0.0767562	GP2	1
MF	GO:0016491	oxidoreductase activity	2/6	397/6954	0.0418394	0.15096	0.117708	LDHB/LDHB	2
MF	GO:0008135	translation factor activity, RNA binding	1/6	52/6954	0.0440514	0.15096	0.117708	EEF2	1
MF	GO:0090079	translation regulator activity, nucleic acid binding	1/6	59/6954	0.0498559	0.15096	0.117708	EEF2	1

## Sheet: Table 6
Supplementary Table 6. Statistically significant results of GO enrichement analysis of DRPs in the pancreas of S. scrofa after treatment with a high dose of PET (HD_PET)
GO Category	ID	Description	GeneRatio	BgRatio	pvalue	p.adjust	qvalue	geneID	Count
BP	GO:0032787	monocarboxylic acid metabolic process	3/8	173/6338	0.00101174	0.0769866	0.05375	FASN/BDH2/GAPDH	3			Total
BP	GO:0043043	peptide biosynthetic process	3/8	254/6338	0.0030665	0.0769866	0.05375	RPL5/BDH2/GAPDH	3		BP	33
BP	GO:0019752	carboxylic acid metabolic process	3/8	301/6338	0.00496904	0.0769866	0.05375	FASN/BDH2/GAPDH	3		CC	7
BP	GO:0043604	amide biosynthetic process	3/8	304/6338	0.00511029	0.0769866	0.05375	RPL5/BDH2/GAPDH	3		MF	24
BP	GO:0043436	oxoacid metabolic process	3/8	305/6338	0.00515791	0.0769866	0.05375	FASN/BDH2/GAPDH	3
BP	GO:0006518	peptide metabolic process	3/8	308/6338	0.00530245	0.0769866	0.05375	RPL5/BDH2/GAPDH	3
BP	GO:0006082	organic acid metabolic process	3/8	312/6338	0.00549904	0.0769866	0.05375	FASN/BDH2/GAPDH	3
BP	GO:0006631	fatty acid metabolic process	2/8	115/6338	0.00850876	0.104091	0.0726739	FASN/BDH2	2
BP	GO:0043603	cellular amide metabolic process	3/8	402/6338	0.0111579	0.104091	0.0726739	RPL5/BDH2/GAPDH	3
BP	GO:0044550	secondary metabolite biosynthetic process	1/8	10/6338	0.0125597	0.104091	0.0726739	BDH2	1
BP	GO:1901661	quinone metabolic process	1/8	10/6338	0.0125597	0.104091	0.0726739	CBR1	1
BP	GO:0006775	fat-soluble vitamin metabolic process	1/8	11/6338	0.013808	0.104091	0.0726739	CBR1	1
BP	GO:0032506	cytokinetic process	1/8	11/6338	0.013808	0.104091	0.0726739	ANXA11	1
BP	GO:0018198	peptidyl-cysteine modification	1/8	14/6338	0.0175448	0.114626	0.0800289	GAPDH	1
BP	GO:0019748	secondary metabolic process	1/8	14/6338	0.0175448	0.114626	0.0800289	BDH2	1
BP	GO:0006635	fatty acid beta-oxidation	1/8	19/6338	0.0237452	0.128757	0.0898948	BDH2	1
BP	GO:0006766	vitamin metabolic process	1/8	23/6338	0.0286808	0.128757	0.0898948	CBR1	1
BP	GO:0006096	glycolytic process	1/8	27/6338	0.0335946	0.128757	0.0898948	GAPDH	1
BP	GO:0006757	ATP generation from ADP	1/8	27/6338	0.0335946	0.128757	0.0898948	GAPDH	1
BP	GO:0019395	fatty acid oxidation	1/8	27/6338	0.0335946	0.128757	0.0898948	BDH2	1
BP	GO:0034440	lipid oxidation	1/8	28/6338	0.0348196	0.128757	0.0898948	BDH2	1
BP	GO:0009062	fatty acid catabolic process	1/8	29/6338	0.0360433	0.128757	0.0898948	BDH2	1
BP	GO:0006412	translation	2/8	247/6338	0.0362622	0.128757	0.0898948	RPL5/GAPDH	2
BP	GO:0006165	nucleoside diphosphate phosphorylation	1/8	30/6338	0.0372657	0.128757	0.0898948	GAPDH	1
BP	GO:0046939	nucleotide phosphorylation	1/8	30/6338	0.0372657	0.128757	0.0898948	GAPDH	1
BP	GO:0009135	purine nucleoside diphosphate metabolic process	1/8	31/6338	0.0384866	0.128757	0.0898948	GAPDH	1
BP	GO:0009179	purine ribonucleoside diphosphate metabolic process	1/8	31/6338	0.0384866	0.128757	0.0898948	GAPDH	1
BP	GO:0009185	ribonucleoside diphosphate metabolic process	1/8	31/6338	0.0384866	0.128757	0.0898948	GAPDH	1
BP	GO:0046031	ADP metabolic process	1/8	31/6338	0.0384866	0.128757	0.0898948	GAPDH	1
BP	GO:0006090	pyruvate metabolic process	1/8	34/6338	0.0421414	0.128757	0.0898948	GAPDH	1
BP	GO:0009132	nucleoside diphosphate metabolic process	1/8	34/6338	0.0421414	0.128757	0.0898948	GAPDH	1
BP	GO:0072329	monocarboxylic acid catabolic process	1/8	34/6338	0.0421414	0.128757	0.0898948	BDH2	1
BP	GO:0055072	iron ion homeostasis	1/8	35/6338	0.043357	0.128757	0.0898948	BDH2	1
CC	GO:0005834	heterotrimeric G-protein complex	1/7	11/7505	0.0102189	0.0817511	0.0484053	GNB2	1
CC	GO:1905360	GTPase complex	1/7	11/7505	0.0102189	0.0817511	0.0484053	GNB2	1
CC	GO:0031234	extrinsic component of cytoplasmic side of plasma membrane	1/7	22/7505	0.0203481	0.0963208	0.0570321	GNB2	1
CC	GO:0009898	cytoplasmic side of plasma membrane	1/7	35/7505	0.0322044	0.0963208	0.0570321	GNB2	1
CC	GO:0019897	extrinsic component of plasma membrane	1/7	40/7505	0.0367316	0.0963208	0.0570321	GNB2	1
CC	GO:0005777	peroxisome	1/7	46/7505	0.0421404	0.0963208	0.0570321	PRDX5	1
CC	GO:0042579	microbody	1/7	46/7505	0.0421404	0.0963208	0.0570321	PRDX5	1
MF	GO:0016491	oxidoreductase activity	6/9	400/6996	2.44148e-06	0.000104984	4.88297e-05	FASN/TXNRD1/PRDX5/CBR1/BDH2/GAPDH	6
MF	GO:0016616	oxidoreductase activity, acting on the CH-OH group of donors, NAD or NADP as acceptor	3/9	68/6996	7.0767e-05	0.00130693	0.000607874	FASN/CBR1/BDH2	3
MF	GO:0016614	oxidoreductase activity, acting on CH-OH group of donors	3/9	74/6996	9.11811e-05	0.00130693	0.000607874	FASN/CBR1/BDH2	3
MF	GO:0051287	NAD binding	2/9	32/6996	0.000715282	0.00768928	0.00357641	BDH2/GAPDH	2
MF	GO:0016209	antioxidant activity	2/9	37/6996	0.000957237	0.00823224	0.00382895	TXNRD1/PRDX5	2
MF	GO:0015035	protein-disulfide reductase activity	1/9	12/6996	0.0153406	0.0716795	0.0333393	TXNRD1	1
MF	GO:0016628	oxidoreductase activity, acting on the CH-CH group of donors, NAD or NADP as acceptor	1/9	13/6996	0.0166095	0.0716795	0.0333393	FASN	1
MF	GO:0015036	disulfide oxidoreductase activity	1/9	14/6996	0.0178769	0.0716795	0.0333393	TXNRD1	1
MF	GO:0016620	oxidoreductase activity, acting on the aldehyde or oxo group of donors, NAD or NADP as acceptor	1/9	14/6996	0.0178769	0.0716795	0.0333393	GAPDH	1
MF	GO:0016769	transferase activity, transferring nitrogenous groups	1/9	14/6996	0.0178769	0.0716795	0.0333393	GAPDH	1
MF	GO:0016790	thiolester hydrolase activity	1/9	15/6996	0.0191429	0.0716795	0.0333393	FASN	1
MF	GO:0016417	S-acyltransferase activity	1/9	16/6996	0.0204075	0.0716795	0.0333393	FASN	1
MF	GO:0050661	NADP binding	1/9	17/6996	0.0216705	0.0716795	0.0333393	GAPDH	1
MF	GO:0016903	oxidoreductase activity, acting on the aldehyde or oxo group of donors	1/9	19/6996	0.0241924	0.0726275	0.0337802	GAPDH	1
MF	GO:0005544	calcium-dependent phospholipid binding	1/9	21/6996	0.0267084	0.0726275	0.0337802	ANXA11	1
MF	GO:0016667	oxidoreductase activity, acting on a sulfur group of donors	1/9	22/6996	0.0279643	0.0726275	0.0337802	TXNRD1	1
MF	GO:0004601	peroxidase activity	1/9	25/6996	0.0317232	0.0726275	0.0337802	PRDX5	1
MF	GO:0019843	rRNA binding	1/9	25/6996	0.0317232	0.0726275	0.0337802	RPL5	1
MF	GO:0016627	oxidoreductase activity, acting on the CH-CH group of donors	1/9	28/6996	0.0354692	0.0726275	0.0337802	FASN	1
MF	GO:0016684	oxidoreductase activity, acting on peroxide as acceptor	1/9	28/6996	0.0354692	0.0726275	0.0337802	PRDX5	1
MF	GO:0016836	hydro-lyase activity	1/9	28/6996	0.0354692	0.0726275	0.0337802	FASN	1
MF	GO:0072341	modified amino acid binding	1/9	31/6996	0.0392024	0.0766228	0.0356385	FASN	1
MF	GO:0016407	acetyltransferase activity	1/9	33/6996	0.041684	0.0779309	0.0362469	FASN	1
MF	GO:0016835	carbon-oxygen lyase activity	1/9	37/6996	0.0466301	0.0835456	0.0388584	FASN	1

## Sheet: Table 7
Supplementary Table 7. Statistically significant results of pathway enrichement analysis of DRPs in the pancreas of S. scrofa after treatment with a low dose of PET (LD_PET)
ID	Description	GeneRatio	BgRatio	pvalue	p.adjust	qvalue	geneID	Count
ssc00640	Propanoate metabolism	2/6	32/9345	0.000168954	0.00223691	0.000941859	LDHB/LDHB	2
ssc00620	Pyruvate metabolism	2/6	43/9345	0.000306626	0.00223691	0.000941859	LDHB/LDHB	2
ssc00270	Cysteine and methionine metabolism	2/6	54/9345	0.00048439	0.00223691	0.000941859	LDHB/LDHB	2
ssc00010	Glycolysis / Gluconeogenesis	2/6	62/9345	0.000638635	0.00223691	0.000941859	LDHB/LDHB	2
ssc05230	Central carbon metabolism in cancer	2/6	67/9345	0.000745638	0.00223691	0.000941859	LDHB/LDHB	2
ssc04922	Glucagon signaling pathway	2/6	101/9345	0.00168655	0.00412675	0.00173758	LDHB/LDHB	2
ssc04066	HIF-1 signaling pathway	2/6	108/9345	0.00192582	0.00412675	0.00173758	LDHB/LDHB	2
ssc04216	Ferroptosis	1/6	43/9345	0.0272999	0.0511873	0.0215526	PCBP2	1
ssc00330	Arginine and proline metabolism	1/6	50/9345	0.0316847	0.0528079	0.0222349	AGMAT	1

## Sheet: Table 8
Supplementary Table 8. Statistically significant results of pathway enrichement analysis of DRPs in the pancreas of S. scrofa after treatment with a high dose of PET (HD_PET)
ID	Description	GeneRatio	BgRatio	pvalue	p.adjust	qvalue	geneID	Count
ssc00061	Fatty acid biosynthesis	2/14	18/9198	0.000324621	0.0159064	0.0153768	OXSM/FASN	2
ssc01212	Fatty acid metabolism	2/14	57/9198	0.00327335	0.080197	0.0775266	OXSM/FASN	2
ssc00450	Selenocompound metabolism	1/14	17/9198	0.0255845	0.323272	0.312508	TXNRD1	1
ssc00790	Folate biosynthesis	1/14	31/9198	0.0461963	0.323272	0.312508	CBR1	1

## Sheet: Table 9
Supplementary Table 9. The statistical results of STRING analysis.
	LD PET vs CTR	HD PET vs CTR
number of nodes with at least one interaction (edge):	7	17
number of edges (interactions):	1	14
average node degree:	0.286	1.65
avg. local clustering coefficient:	0.286	0.359
expected number of edges:	0	4
PPI enrichment p-value:	0.346	0.000199
number of clusters	0	5

## Sheet: Table 10
Supplementary Table 10. The node degrees (number of interactions) from STRING analysis of DRPs in the pancreas of S. scrofa after treatment with a high dose of PET (HD_PET)
#node	STRING identifier	node_degree
GAPDH	9823.ENSSSCP00000035519	5
FASN	9823.ENSSSCP00000021647	4
OXSM	9823.ENSSSCP00000011964	3
RPL5	9823.ENSSSCP00000067120	3
ANXA11	9823.ENSSSCP00000030026	2
BDH2	9823.ENSSSCP00000023473	2
CBR1	9823.ENSSSCP00000052333	2
GNB2	9823.ENSSSCP00000008190	2
PRDX5	9823.ENSSSCP00000013857	2
TXNRD1	9823.ENSSSCP00000064457	2
HYOU1	9823.ENSSSCP00000037024	1
AARS1	9823.ENSSSCP00000002938	0
AP3D1	9823.ENSSSCP00000065669	0
CHIA	9823.ENSSSCP00000024798	0
IDI1	9823.ENSSSCP00000025683	0
PRSS2	9823.ENSSSCP00000017461	0
UBA1	9823.ENSSSCP00000013057	0

[truncated: 1 more sheets: Table 11]
